# Supplementary material for: A widely distributed hydrogenase oxidises atmospheric H2 during bacterial growth
Source: ISME J. 2020 Jul 9;14(11):2649–58. doi: 10.1038/s41396-020-0713-4 (PMC7784904; doi:10.1038/s41396-020-0713-4)
Supplement: Supplementary file 2 — Table S2 [file 41396_2020_713_MOESM2_ESM.xlsx]

## Sheet: HucL sequences
Microbial distribution and amino acid sequences of the group 2a [NiFe]-hydrogenase large subunit HucL
Accession No.	Phylum	Genus	Species	Sequence
HBL30106.1	Acidobacteriota	Acidobacterium	bacterium	MATAASTQTLPMPKDLRISPLGRVEGDLDLRITLNDGVVSDAWTEASMFRGFEIILRGKDPQAGLIVTPRICGICGGSHLYKAVYALDTAWRTHVPQNATLVRNIAQACETLLSIPRWFYALFAIDLTNKNYAGLAEYDEIVRRFAPFVGTSYEPGVTLSGKPIEVYALFGGQWPHSSFMIPGGVMCAPTLSDVTRAISILDYWQREWLEKQWLGCSVDRWLENKTWADVLAWADENDAQRNSDCGLFLRFAQRAGLDKFGAGCGAYLATGTYFQPELYENPTIEGRNAALINRAAVYDGNAYHDFDHLNVREDTAHSFYRGDKFLHPWHGETDPIDPAEGHKQGKYSWAKSPRYEVPGKGAMPLEVGPLARQVAAGRPDAAAHQDYDPLFLDAIKTAG…
MAT03434.1	Actinobacteriota	Ilumatobacter	sp.	MSTIDLSVSPLGRVEGDLDVRVTIDDGHVSSAWTTAGMFRGFEMILQGKDPQAGLIVTPRICGICGGSHLYKSAYALDTAWATHMPHNATLIRNIAQACETLQSIPRYFYALFAIDLTNKNYAKSPMYDEAVRRFAPYVGESYQTGVVLSQKPVEVYAMFGGQWPHSSFMVPGGVMCAPTLAEVSRSIAILENWNRAWLEGQWLGCSVDRWLENKTWDDVLAWVDENEAQYDSDCGFFIRYCMDVGLDTYGQGVGNYLATGTYFDPGLYENPTIEGRNAALMGRSGVYVNGQFSEFDHMRVAEDTAHSFYEGSGLLHPWEGRTVPIDPADGAKQDKYSWAKSPRYDVEGVGHVPLEAGPLARRIAAAAPDAAPHQDDDPLFLDIMSRIGPSVMTRQLAR…
PZN47475.1	Actinobacteriota	Actinobacterium	bacterium	MTAIDLFVSPLGRVEGDLDVRVTIEDGVVTSAWTEAAMFRGFEIILRGKDPQAGLIVTPRICGICGGSHLYKSAYALDVAWRTHLPPNATLIRNICQACETLQSIPRYFYALFAIDLTNKNYANSPLYEEAVRRFAPYTGESYARGVTLSNKPVEVYAIFGGQWPHSSFMVPGGVMCAPTLSDVTRSIAILEHWKNEWLEKQWLGCSIERWLENRTWEDVLAWVDENESQHNSDLGFFIRYALDIGLDKYGAGVGNYIASGTYFEPSKYENPTIEGRNAALIGRSGVYAGGQWFEFDQSRIREDVTHSFYEGDRPLHPFEGETRPIDPERGRAQGKYSWAKAPRYDVPGMGYIPLETGPLARRIAAGAPNAEPHQDQDPLFVDILDKIGPSVLVRQLAR…
RTL62460.1	Actinobacteriota	Pseudonocardiaceae	bacterium	MTSVDLFVSPLGRVEGDLDVRVTIEDGVVTSAWTEAAMFRGFEIILQGKDPQAGLIVCPRICGICGGSHLYKSAYALDVAWKTHMPPNATLVRNICQAAETLQSIPRYFYALFAIDLTNKNYAKAPNYAEAVRRFAPYVGTSYQPGVVLSNKPVEVYAIFGGQWPHSSFMVPGGVMCAPTLSDVTRSISILEHWKDNWLEKQWLGCSVDRWLENKTWEDVLAWVEENESQYNSDCGFFIRYSLEIGLDKYGAGVGNYLAMGTYFEPSLYENPTIDGRNAALVGRSGIYAKGQWFDFDQSRVHEDVTHSFYEGTGALHPFDGETRPIDPEVGRKQGKYSWAKSPRYDVPGLGHIPLEAGPLARRMAAGAPGAASHQDADPLFVDILSKIGPSVLTRQLAR…
TVR36247.1	Actinobacteriota	Nitriliruptor	sp.	MSTLDLHVSPLGRVEGDLDVRVKIEDGIVTDAWTEAAMFRGFEIILRGKDPQAGLIVTPRICGICGGSHLYKAAYALDTAWNTHVPPNATLIRNIAQACETLQSIPRYFYALFAIDLVNKNYAKSPLYDEAVRRFAPYVGTSYQQGVTLSGKPVEVYAIYGGQWPHSSFMIPGGVMCGPNLADVTRSIAILEAWKDAWLEGTWLGCSVERWMENETWDDVLAWIDESESHYNSDCGFFIRYCMDVGLDSYGQGVGNYIATGTYFQPDLYTNPTIDGRNDALIGRGGVYANGEYSDFDHLRVREDVTHSFFEGTGALHPWEGETIPVADPEAARRDGKYSWAKSPRYDVPGQGYVPLEAGPLARRMAAAGPNPGAHQDNDPLFGDIMARLGPSVMTRQLA…
WP_006335051.1	Actinobacteriota	Gordonia	rhizosphera	MTTTSEPQVSIDLFVSPLGRVEGDLDVRVHIDDGVVTSAWTQAAMFRGFEMILRGKDPQAGLIVTPRICGICGGSHLYKASYALDTAWQTTMPHNATLIRNIGQACETLQSIPRYFYALFAIDLTHPKYSGSELYEEACRRFTIYTGTSYQPGVVLSGKPVEVYAIFGGQWPHSSFMVPGGVMCAPTLADVTRSIAILEHWKDNWLEKHWLGCSVDRWLENKTWEDVLAWVEEDAAHYNSDCGFFIRYCLDVGLDKYGAGVGNYLATGTYFEPSLYEQPTVEGRNAALINRSGVYVAGQYHEFDHLKVAEDVTHSFYNGSRALHPWEGETDPIDPEKGKSAGKYSFAKSPRYDVFGTGTGIPLEAGPLARRIAASAPGAGPHQDDDPLFKNLIDTIGPS…
WP_006368950.1	Actinobacteriota	Gordonia	polyisoprenivorans	MTTTSEQKTSIDLFVSPLGRVEGDLDVRVHIDDGVVTSAWTQAAMFRGFEMILRGKDPQAGLIVTPRICGICGGSHLYKASYALDTAWQTTMPRNATLIRNIAQACETLQSIPRYFYALFAIDLTHPKYSSSPMYEEACRRFSIYTGTSYQPGVVLSGKPVEVYAIFGGQWPHSSFMVPGGVMCAPTLADVTRSIAILEHWKDNWLEKHWLGCSVDRWLENRTWADVLAWVDENESQHDSDCGFFIRYCLDIGLHSYGAGVGNYIATGTYFEPSLYDHPTVEGRNDALINRSGIYADGHYYDFDHLKVAEDVTHSFYNGDRALHPWEGETDPIDPERGKAKGKYSFAKSPRYDLNGSGTGIPLEAGPLARRIAASAPGGGPHQDFDPLFKDMIDKIGPS…
WP_006594684.1	Actinobacteriota	Kineosphaera	limosa	MTATEDTRTGSESVDLFVSPLGRVEGDLDVRVTIEDGVVTSAWTEAAMFRGFEIILRGKDPQAGLIVTPRICGICGGSHLYKACYALDTAWRTHVPTNATLIRNIAQACETLQSIPRYFYALFAIDFVNKNYAKSALFDEAVRRFAPYVGTAYQKGVVLSGKPVEVYAIFGGQWPHSSFMVPGGVMCAPNLSDITRATAILHHWKDNWLEKEWLGCSIDRWLENKTWDDVLAWVDENESHYNSDCGFFIRYALDIGLDKYGAGCGNYLASGTYFEPSLYDHPTVAGRQSALIGRGAVYADGKYHEFDQARVSEDVTHAFYKGDRPLHPWEGQTDPIDPAVGRDQGKYTWAKAPRYDVPGLGRIPLEAGPLARRIAAAAPDPAPHMDSDPLFADIMARIG…
WP_011728265.1	Actinobacteriota	Mycobacterium	smegmatis	MTELDLFVSPLGRVEGDLDVRVTINDGVVTSAWTEAAMFRGFEIILRGKDPQAGLIVCPRICGICGGSHLYKSAYALDTAWRTHMPPNATLIRNICQACETLQSIPRYFYALFAIDLTNKNYAKSKLYDEAVRRFAPYVGTSYQPGVVLSAKPVEVYAIFGGQWPHSSFMVPGGVMSAPTLSDVTRAIAILEHWNDNWLEKQWLGCSVDRWLENKTWNDVLAWVDENESQYNSDCGFFIRYCLDVGLDKYGQGVGNYLATGTYFEPSLYENPTIEGRNAALIGRSGVFADGRYFEFDQANVTEDVTHSFYEGNRPLHPFEGETIPVNPEDGRRQGKYSWAKSPRYAVPGLGNVPLETGPLARRMAASAPDAETHQDDDPLFADIYNAIGPSVMVRQLAR…
WP_013133447.1	Actinobacteriota	Thermobispora	bispora	MSVMDLQVSPLGRVEGDLDVRVTLEDGVVTSAWTEASMFRGFEIILRGKDPQAGLIVCPRICGICGGSHLYKSAYALDVAWRTHLPHNATLIRNICQACETLQSIPRYFYALFAPDLTHKNYANSPLYDEAVRRFAPYVGTSYGPGVVLSQKPVEVYAIFGGQWPHSSFMVPGGVMCAPTLADVTRSIAILEHWKDNWLEKQWLGCSIDRWLENRTWDDVLAWVEENESHYNSDCGFFIRYAVDIGLDKYGAGVGNYIATGTYFEPSLYENPTIEGRNAALIARSGVYANGQWYEFDQARIREDVTHSFYEGTGALHPFEGETKPIDPEVGRKQGKYSWAKSPRYDVPGLGHIPLEAGPLARQMIAGGPDAAPHQDSDPLFVDIVKSIGPSVLVRQLAR…
WP_013678342.1	Actinobacteriota	Pseudonocardia	dioxanivorans	MTSVDLFVSPLGRVEGDLDVRVTIEDGVVTSAWTEAAMFRGFEIILQGKDPQAGLIVCPRICGICGGSHLYKSAYALDVAWKTHMPPNATLVRNICQAAETLQSIPRYFYALFAIDLTNKNYAKAPNYAEAVRRFAPYVGTSYQPGVVLSNKPVEVYAIFGGQWPHSSFMVPGGVMCAPTLSDVTRSISILEHWKDNWLEKQWLGCSVDRWLENKTWEDVLAWVEENESQYNSDCGFFIRYALEIGLDKYGAGVGNYLAMGTYFEPSLYENPTIDGRNAALVGRSGIYAKGQWFDFDQSRVREDVTHSFYEGTGALHPFDGETRPIDPEVGRKQGKYSWAKSPRYDVPGLGHIPLEAGPLARRMAAGAPGAASHQDADPLFVDILSKIGPSVLTRQLAR…
WP_041940290.1	Actinobacteriota	Frankia	alni	MTTVDLNVSPMGRVEGDLDVRVTIDDGVVASAWTEAAMFRGFEIILRGKDPQAGLIVTPRICGICGGSHLYKSAYALDVAWQTELPPNATLIRNIAQACETLQSIPRCFYALFAIDLTNPRYASSQLYPEAVRRFAPFTGSSYGPGVVLSAKPIEVYAIFGGQWPHSSFMVPGGVMCAPTLADVTRSIAILEHWKTEWLEKQWLGCSVDRWLANRTWADVLAWIYENEAQHDSDCGFFLRYCLDIGLDGYGQGIGNYLATGTYFSPEKYARPTIEGRNAALIGRSGVYAGGSYSAFDQARVREDVTHSFYAGTSARHPFDGETNPIDPVRGREQGKYSWAKSPRYDVPNLGYVPLEAGPLARRIAAAAPGAADHQDDDPLFGDILDAIGPSVMVRLLAR…
WP_045247833.1	Actinobacteriota	Microbacterium	ginsengisoli	MSSTIDLHVSPLGRVEGDLDVRVTIEDGVVTDAWTQCQMFRGFETILRGKDMRAGLIMTPRICGICGGSHLYKACYALDTAFQTFVPHNATLVRNIAQAVETLQSIPRYFYAIFAIDLVNEKYKSSPLYEEAVRRFAPYVGTSYQPGVVLSQKPVEIYAIFGGQWPHSSFMVPGGIMGAPTLSDVTRSVAILKNWKDNWLEKQWLGSSVERWLENRTWEDVLAWVDENDAQRNSDCGFFIRFALDIGLDTYGQGWGNYIASGTYFDPASYDRPTIEGRNAGLIVRSGVYAGGQHFEYDQARVSEDVAHSFYRGSDNVHPFDGDQNAIDPFIGAKEDKYSFAKSPRYDVPGIGRLPLEAGPLARQIVAGKPATSDFQDYDPLFTDVLAKKGPSVLVRQLA…
WP_047224546.1	Actinobacteriota	Frankia	coriariae	MTTVDLNVSPMGRVEGDLDVRVTVSDGMVTSAWTQAAMFRGFEIILQGKDPRAGLIVTPRICGICGGSHLYKSAYALDVAWGTRIPPNATLVRNIAQACETLQSIPRYFYALFAIDLTNRKYARSPLYDEAVRRFAPYTGTSYAPGVVLSGKPTEVYAILGGQWPHSSFMVPGGVMGAPTLSDVTRSIAILEHWKNNWLEKYWLGCSVERWLANRTWDDVLAWVEENDSQHDSDCGFFIRYSRDIGLDTYGGGVGNYLATGTYFHPDLYAEPTIEGRNAALIARSGICSNGEFFTFDQRWIREDVTHSFYEGTQARHPFDGETRPLDPQRGREQGKYSWAKAPRYHLSGQGYVPMEAGPLARRIVAGAPGAAAHQDDDPLFTDIIARIGPSVLVRQLAR…
WP_055580999.1	Actinobacteriota	Mycobacterium	gordonae	MTALDLYVSPLGRVEGDLDVRVTVEDGVVTSAWTEAAMFRGFEIILRGKDPQAGLIVCPRICGICGGSHLYKSAYALDTAWRTHMPPNATLVRNICQACETLQSIPRYFYALFAIDLTNKNYAKSKLYDEAVRRFAPYVGTSYQPGVVLSNKPVEVYAIFGGQWPHSSFMVPGGVMCAPTLSDVTRSISILEHWKDNWLEGRWLGCSIDRWLENKTWEDVLAWVDENESQYNSDCGFFIRYCLDVGLDKYGAGVGNYISTGTYFDPSLYENPTIAGRNAALIGRSGVYAKGQWHEFDQANVREDVTHSFYEGSRPLHPFEGETIPIDPEQGRKQGKYSWAKSPRYAVGDLGNIPLEAGPLARRMAAGGPNAAAHQDNDPLFVDMYNKIGPSVMVRQLAR…
WP_058235426.1	Actinobacteriota	Devriesea	agamarum	MGTIELNVSPLGRVEGDLDVSVTVTDGVVTDAWTHAVMFRGFETILRGKDPQAGLIMTPRICGICGGSHLYKAAYALDTAWRTHVPHNATLVRNIAQACETLQSIPRYFYALFAIDLTHEKYASSPLYEEACRRFSVYTGTSYQKGVVLSGKPVEVYAILGGQWPHSSFMIPGGIMGAPTLSDITRSTAILKNWKDAWLEGEFLGCSVERWLENRSWDDVLAWLDEKQEHAESDLGFFIRYCLDIGLDSYGQGVGNYLSMGSFFDPEAYQHPTIDSRQGAVSTRGGIYLDSQFHEFDQANVTEDVAYSHYKGGDGVHPFDGTQDAIDPEIGKKDGKYSFAKAPRYTVPGHRKTPFETGPLARRIMAGQKRTAAYHDEDPLFLDVLKVKGPSVFTRQFAR…
WP_063579342.1	Actinobacteriota	Frankia	casuarinae	MATVDLNVSPLGRVEGDLDVRVTIDDGVVTSAWTEAAMFRGFEIILRGKDPQAGLIVTPRICGICGGSHLYKSAYALDVAWRTEMPPNATLVRNIAQACETLQSIPRCFYALFAIDLTNRKYASSPLYEEAVRRFAPYTGSSYGPAVVLSAKPVEVYAIFGGQWPHSSFMVPGGVMCAPTLSDVTRSIXILEHWKVNWLEKQWLGCSVERWLANRTWQDVLAWVDENPAQHDSDCGFFLRYCLDIGLDRYGQGVGNYLATGTYFAPDLYTRPTISGRNAALIGRSGVYAGGGYFEFDQARVREDVTHSFYEGTEARHPFDGETRPIDPARGREQGKYSWAKSPRYEVPNHGYLPLEAGPLARRVAAAAPGAGAHQDDDPLFGDILAAIGPSVMVRLLAR…
WP_066887585.1	Actinobacteriota	Streptomyces	thermoautotrophicus	MTAIDLSVSPLGRVEGDLDVRVTIEDGVVTSAWTEAAMFRGFEIILRGKDPQAGLIVTPRICGICGGSHLYKSAYALDVAWRTHVPRNATLIRNICQACETLQSIPRYFYALFAIDLTNKNYAKSKLYDEAVRRFAPYVGTSYGPGVVLSAKPVEVYAIFGGQWPHSSFMVPGGVMSAPTLSDVTRAIAILEHWKDNWLEKQWLGCSIDRWLENRTWDDVLAWVDENESQYNSDCGFFIRYAMDIGLDKYGGGVGNYIATGTYFEPSMYENPTIEGRNAALIGRSGIYAKGQWFEFDQARVREDVTHSFYEGDKPLHPFEGETKPIDPEVGRKQGKYSWAKSPRYDVPGLGYVPLEAGPLARRVAAGAPNAAPHQDNDPLFVDILNRIGPSVLVRQLAR…
WP_088289758.1	Actinobacteriota	Kineosporia	sp. A_224	MDLNVSPLGRVEGDLDVRVTLTDGVVTDAWTTAGMFRGFEMILKGKDPQAGLIVTPRICGICGGSHLYKAVYALDTAWKTHVPPNGTRIRNIAQICETLQSIPRYFYAIFAIDLTNKRYAKTPSYAEAVRRFAPFVGTAYEKGVTLSNKPVEVYAIFGGQWPHSSFMIPGGVMCAPTLSDVTRSISILEYWKNEWLEKEWLGGSLERWKENKTWEDVLAWVDENEGHYNSDCGFFIRYALEVGLDKYGQGHGNFLSTGTFLDPELYQNPTIEGRNAALKSRSGIYAGGGFHEFDQARVREDHTHSFYKGTGGHHPFDGVTDPIDPAQGKAQDKYSWAKSPRYDVPGHGHVPLEVGPLARQVIAGQPDAAPHQDYDPLFLNVVNSVGPSVLTRVLARTHE…
WP_095794488.1	Actinobacteriota	Mycobacterium	avium	MTSLDLFVSPLGRVEGDLDVRVTIDDGIVTSAWTEAAMFRGFEIILRGKDPQAGLVVCPRICGICGGSHLYKSAYALDTAWRTHVPPNATLIRNICQAAETLQSIPRYFYALFAIDFTNKNYAKSKLYAEAVRRFAPYVGTSYQPGVVLSAKPVEVYAIFGGQWPHSSFMVPGGVMCAPTLADVTRSIAVFEHWKDNWLEKQWLGCSVDRWLENKTWDDVLEWVDENEAQYNSDCGFFIRYSLDTGLDKYGQGVGNYLATGTYFEPSRYENPTIDGRNDALIGRQGIYARGQWHDFDQSLVREDVTHSFYEGDRPLHPFEGETIPIDPEVGRGQGKYSWAKAPRYEVPGLGNIPLEAGPLARRVAAAGPNAAPHQDNDPLFLDMINKIGPSVFVRQLAR…
WP_101831147.1	Actinobacteriota	Frankia	canadensis	MTTVDLNVSPMGRVEGDLDVRVTIDDGVVSSAWTSAAMFRGLEIILRGKDPQAGLIVTPRICGICGGSHLYKAAYALDVAWHTELPPGATLVRNIAQACETLQSIPRGFYALFAIDLTHRRHAASPLYEEAVRRFTPFTGSSYGPGVVLSAAPVEIYAIFGGQWPHSSFMVPGGVIGAPTLADVTRATAILEHWRSEWLEKRWLGCSVDRWLANRSWADVLAWIYENESQHDSDCGFFLRYCLDVGLDRYGQGTGDYLASGTYFDPELYARPTIEGRGAALISRSGVYADGAYHPFDQARVREDVTHSYYRGSAAHHPFEGETDPIDPERGREAGKYSWAKSPRYDVPDLGVRPLEAGPLARRVAAAAPDAAAHQDHDPLFGDILATIGPSVMVRVLAR…
WP_108665033.1	Actinobacteriota	Euzebya	rosea	MSTLDLHVSPLGRVEGDLDVRVTIEDGHVTSAWTEAAMFRGFEIILRGKDPQAGLVVTPRICGICGGSHLYKSCYALDTAWATHVPPNATRVRNIAQACETLQSIPRYFYALFAIDLVNKNYAKSSLYDEAVRRFAPYVGTAYQKGVTLSNKPVEVYAIFGGQWPHSSFMIPGGVMCAPNLADVTRSIAILEHWKDNWLEAEWLGCSIDRWLENKTWNDVLAWLEESEAHYNSDCGFFIRFCMDVGLDTYGQGCGNYIATGTYFQPELYTTPTIDARNDALINRSGVYAGGEFHTFDHLRVGEDVTHSFFQGSGVLHPWEGQTIPLDPVEARKQGKYSWAKSPRYNVEGKGYIPLEAGPLARRMAAAAPGAGAHQDDDPLFLDIMNTIGPSVMTRQLAR…
WP_120793277.1	Actinobacteriota	Mycobacterium	paragordonae	MTALDLYVSPLGRVEGDLDVRVTVEDGVVTSAWTEAAMFRGFEIILRGKDPQAGLIVCPRICGICGGSHLYKSAYALDTAWRTHMPPNATLVRNICQACETLQSIPRYFYALFAIDLTNKNYAKSKLYDEAVRRFAPYVGTSYQPGVVLSNKPVEVYAIFGGQWPHSSFMVPGGVMCAPTLSDVTRSISILEHWKDNWLEARWLGCSIDRWLENKTWEDVLAWVNENESQYNSDCGFFIRYCLDVGLDKYGAGVGNYISTGTYFDPSLYENPTIAGRNAALIGRSGVYAKGQWHEFDQANVREDVTHSFYEGSRPLHPFEGETIPIDPEQGRKQGKYSWAKSPRYAVGDLGNIPLEAGPLARRMAAGGPNAAAHQDNDPLFVDMYNKIGPSVMVRQLAR…
WP_131769328.1	Actinobacteriota	Frankia symbiont of	Datisca glomerata	MTTVDLNVSPMGRVEGDLDVRVTISDGVVTSAWTQASMFRGFEIILRGKDPQAGLIVTPRICGICGGSHLYKSAYALDVAWRTRMPPNATLVRNIAQACETLQSIPRYFYALFAIDLTNKKYARSPLYDEAVRRFTPYTGTSYAPGVVLSGKPTEVYAIFGGQWPHSSFMVPGGVMGAPTLSDVTRSIAILEHWKNNWLEKHWLGCSVERWLANRSWDDVLAWVEENSSQHDSDCGFFIRYSRDIGLDTYGGGIGNYLATGTYFHPDLYTAPSIEGRNAALIARSGIYANGEFFDFDQARVREDVTHSFYEGTQARHPFEGETRPVDPQVGREQGKYSWAKSPRYHVPGQGYVPMEAGPLARRIAAGAPGAAAHQDDDPLFIDIIARIGSSVMVRQLAR…
WP_131784492.1	Actinobacteriota	Frankia symbiont of	Coriaria ruscifolia	MTTVDLNVSPMGRVEGDLDVRVTISDGVVTSAWTQASMFRGFEIILRGKDPQAGLIVTPRICGICGGSHLYKSAYALDVAWRTRMPPNATLVRNIAQACETLQSIPRYFYALFAIDLTNKKYARSPLYDEAVRRFTPYTGTSYAPGVVLSGKPTEVYAIFGGQWPHSSFMVPGGVMGAPTLSDVTRSIAILEHWKNNWLEKHWLGCSVERWLANRSWDDVLAWVEENSSQRDSDCGFFIRYSRDIGLDTYGGGIGNYLATGTYFHPDLYATPSIEGRNAALIARSGIYSNGEFFDFDQARVREDVTHSFYEGTQARHPFEGETRPVDPQVGREQGKYSWAKSPRYHVPGQGYVPMEAGPLARRIAAGAPGAAAHQDDDPLFIDIIARIGSSVMVRQLAR…
WP_141004473.1	Actinobacteriota	Nocardioides	humi	MTSTDLFVSPLGRVEGDLDVRVTIEDGVVTSAWTEAAMFRGFEIILRGKDPQAGLIVTPRICGICGGSHLYKACYALDTAWKTHVPQNATLVRNIAQACETLQSIPRYFYALFAIDLVNKNYAKSPLYDEAVRRFAPYVGTSYQKGVVLSNKPVEVYAMFGGQWPHSSFMVPGGVMSAPSLVDVTRATAILNHWKDNWLEAEWLGCSVDRWLEIKTWEDMLAWVEENEAQYNSDCGFFIRYCLDVGLDKYGGGVGNYIASGTYFQPELYENPTVDGRNDALIGRSGVYADGKHFEYDHLRVAEDVTHSYFKGDRPLHPWEGETVPLDPASARQAGKYSWAKSPRYEVPGLGRVPLEAGPLARRIAAGNPDRLEHQDYDPLFMDILGKIGPSVFTRQMAR…
WP_142259468.1	Actinobacteriota	Thermopolyspora	flexuosa	MTAIDLFVSPLGRVEGDLDVRVTIEDGVVTSAWTEAAMFRGFEIILRGKDPQAGLIVTPRICGICGGSHLYKSAYALDVAWRTHLPPNATLIRNICQACETLQSIPRYFYALFAIDLTNKNYAKSPLYEEAVRRFAPYTGESYGRGVVLSNKPVEVYAIFGGQWPHSSFMVPGGVMCAPTLSDVTRSIAILEHWKNEWLEKQWLGCSIERWLENRTWEDVLAWVDENESQHNSDLGFFIRYALDIGLDKYGAGVGNYIASGTYFEPTKYENPTIEGRNAALIGRSGVYAGGQWFEFDQSRIREDVTHSFYEGDKPLHPFEGETRPIDPERGRAQGKYSWAKAPRYDVPGMGYIPLETGPLARRIAAGAPGAEPHQDQDPLFVDILNKIGPSVLVRQLAR…
WP_144854813.1	Actinobacteriota	Marihabitans	asiaticum	MTTVENRPTQAGESVDLFVSPLGRVEGDLDVRVTIEDNVVTSAWTEAAMFRGFEMILRGKDPQAGLVVTPRICGICGGSHLYKAAYALDTAWETHVPENATLIRNIAQACETLQSIPRYFYALFAVDLVNKNYEKSELYEEAVRRFAPYVGTSYQTGVVLSGKPVEVYAIFGGQWPHSSFMVPGGVMSAPNLADVTRATAILNHWKDNWLEAKWLGCSVERWMQIKSWEDMLEWLEEDQAHYNSDCGFFIRYAQDIGLDKYGAGVGNYIAPGTYFSPELYTDPTIDARAEALIGRGGVYADGQWHTYDHLRVAEDVSHSFYSGSRPLHPWEGETNPLDPAKARQDGKYSWAKSPRYDIPGLGYVPLEAGPLARRIAAAGPGPADHADNDPLFADMLDKL…
RUM30881.1	Aquificota	Aquifex	sp.	MANKQTLVIDPLARLEGDVRAEVIVEDGYVTDVKVEAVMFRGFEIILKGKDPLAGLIVTPRVCGICGGSHLYKAAQAIDTAWRTEIPPNAWWIRNIAQACETLQSIPRWFYAIFAIDFTNKNYAKSSLYDEVVRRWAPFVGTSYKIGLEISAIPVKIYALFGGQWPHSSFMVPGGVMCAPQLDHITRAHALLERYRTEWLEKVWLGCSVDRWLENKTWQDILNWLEENESHYNSDCGLFIRFCLENGLDKYGRGVGNFIACGTYIDPSLYPVSTIEDRNKALIAPSGVVYNGKYYTFDHLNVREDITHSYYEGSWLIHPWDEDTIPLDPEEAKKQGKYSWAKAPRYIINGKPVPLEAGPLARQVVAGYEEAKQSCSASSKVEHAIDPLFRNIVEEIGPS…
WP_012963102.1	Aquificota	Hydrogenobacter	thermophilus	MATKQHLVIDPLARLEGDVRADVFVEDGHVADVQVEAVMFRGFEIILRGKDPLAGLIVTPRVCGICGGSHLYKACQALDTAWRTEVPPNAWHIRNIAQACETLQSVPRWYYAIFAIDFVNKNYAKSKLYDEVVRRWAPFVGTSYKIGLEVSALPVKVYAMFGGQWPHSSFMVPGGVMCAPQLDHITRAYALLERYRTEWLEKVWLGCSVDRWLENKTWDDVLKWLDENESHRNSDCGLFIRFCLENGLDKYGAGVNAFLACGTYIDPEFYPVSTIEGRNQALQSPSGVVYNGKYYIFDQMNVREDITHSYFEGSSMLHPWEGETVPLDPEVAKKQGKYSWAKSPRYLIDGKPVPLEAGPLARQVVAGYEEAKSACSASGCIEHAIDPLFKNIVSKIGPS…
WP_012992443.1	Aquificota	Thermocrinis	albus	MATKQHLVIDPLARLEGDVRADVFVEDGHVVDVQVEAVMFRGFEIILRGKDPLAGLIVTPRVCGICGGSHLYKACQALDTAWHTQVPPNAWWIRNIAQVCETLQSVPRWYYAIFAIDFVNKNYAKSKLYDEVVKRWAPFVGTSYKIGLEISALPVKIYAMFGGQWPHSSFMVPGGVMCAPQLDHITRAHALLERYRTEWLEKVWLGCSVDRWLENKTWDDILNWLEESESHRNSDCGLFIRFCLENGLDKYGAGVGNFIACGSYVDPQFYPVSTIEDRNKALLAPSGVVYNGKYYPFDHLNVREDVTHSYFEGSWMLHPWDEETIPVDPEVAKKQGKYSWAKSPRYLINGQPVPCEAGPLARQVVAGYEEAKHTCTAAGCVEHAIDPLFRNIVNKIGPS…
WP_096603328.1	Aquificota	Hydrogenobacter	hydrogenophilus	MATKQHLVIDPLARLEGDVRADVFVEDGHVVDVQVEAVMFRGFEIILRGKDPLAGLIVTPRVCGICGGSHLYKACQAIDTAWRTEVPPNAWHIRNIAQACETLQSVPRWYYAIFAIDFVNKNYAKSKLYDEVVKRWAPFVGTSYKIGLEISALPVKVYAMFGGQWPHSSFMVPGGVMCAPQLDHITRAYALLERYRTEWLEKVWLGCSVDRWLENKTWDDILKWLDESESHRNSDCGLFLRFCMENGLDKYGAGVNAFLAYGTYIDPEFYPVSTIEGRNQALQSPSGVVYNGKYYVFDQMNVREDVTHSYFEGSSLLHPWEGETVPLDPEVAKRQGKYSWAKSPRYLIDGKPVPLEAGPLARQVVAGYEEAKSACSAAGCIEHAIDPLFKNIVSKIGPS…
HAF76715.1	Bacteroidota	Maribacter	dokdonensis	MSVTELNISPVGRVEGDLDVKVYIENGKVTRAHTQAAMFRGFEKIMEGKDPQSGLIVTPRICGICGGSHLYCASSALDTAWGTKLSPNALLLRAIGQASETLQSIPRWYYAIFATDLANKKYADQPLYEEVVKRWSAYVGETFQKGLTASGLPVQIYALFGGQWPHSSYMVPGGVMCAPTLKDITRAHAILAQFKNDWLEPIWLGCSIERYMEIKSWDDMLAWVDENESQKNSDLGLLIRAGIEFGLDKFGQGVGKFLATGTYLHKDRYNNPTIEGRNDALIQSSGFFDGENYHEFDHMKVSEHVKHSWYKDQEDGLHPWDEPLPTPMKSQTLHDSDFDNQYSWSKSPRYDGQAAEAGPLARVIMNSNPANKDHQIQDPLFGDIMKKLGPSVFTRVLAR…
HAI76671.1	Bacteroidota	Microscillaceae	bacterium	MATVKELNISPVGRVEGDLDVKVYMENGVVTRAHTQAAMFRGFERIMAGKDPQSGLIVTPRICGICGGSHLYCASSALDTAWKTQLTPNALLLRAIGQATETIQSIPRWFYAIFATDMANKKFANKPLYQEVAKRFAAYVGTSFQSGVVASGRPVEVYALFGGQWPHSSYMVPGGVMCAPTLKDITRAHAIMNQFRHDWLETTWLGCSVERYLQVKSWDDLMAWVEENESQRNSDLGLFIRASLEFGLDKFGQGVGKFLATGTYLHKDRYNKPTIEGRNQALISSSGFFDGKDYHVFDHMQVLEHVKHAWYEDVPASHPWSEPLPTPVESQNLINSDFEGKYSWSKAPRYMGFAAEAGPLSRVIMNANPANLPHQIQDPLFGDIMQKMGPSVFVRTLAR…
HAT65060.1	Bacteroidota	Flavobacteriaceae	bacterium	PRICGICGGSHLYCASSALDTAWGTKLSPNALLLRAIGQASETLQSIPRWYYAIFATDLANKKYANKPLYTEVVERWSAYVGTTFQKGLTASALPVQIYALFGGQWPHSSYMVPGGVMCAPTLKDITRAHAILAQFKNDWLEPIWLGCSIERYMEIKSWDDMLAWVEENESHKNSDLGLLIRAGIEFGLDKFGQGVGKFLATGTYLHKDRYNNPTIEGRNDALISSSGFFDGENWNEFDHLKVSEHVKHSWYDNQEDGHHPWDEPLPTPAKSQVLHDTDFDGQYSWSKSPRYDGHACETGPLARVVMNANPNNKEHQIKDPLFGDIIKKLGPSVFTRVLARVHEAPRIYKFIEQWLSEIDLDGIFYNKPIEKDGKGFGATEAARGALAHWIEIKDGVIK…
HCX23989.1	Bacteroidota	Cytophagales	bacterium	LLRALGQATETIQSIPRWFYAIFATDLANKKFASKPLYQKVVKRFAAYTGTSFQSGVTASGRPVEVYALFGGQWPHSSYMVPGGVMCAPTLKDITRAHAIMNQFRLDWLETTWLGCSIERYLQIKSWDDLMAWVEENESQRNSDLGLFIRAGLEFGLDKFGQGVGKFLAFGTYLHKDRYNKPTVEGRNQALINSSGFFDGKNYHTFDHKQVFEHTDHTWFETQPPAHPWDQPLPTPVESQNLEGTDFDNKYSWSKAPRYDGHAVEAGPLSRVIMNANPNNMDHQIQDPLFGDIIQNMGPSVFTRTLARVHEAPRLFEYINQWLTEIDLDGEFYIKPEEKDGKGFGATEAARGALAHWVEIEGGVIKNYQVIAPTTWNVGPNDTEGKSGPIEAALEGTEI…
HCY82069.1	Bacteroidota	Xanthomarina	gelatinilytica	EKIMAGKDPQSGLIVTPRICGICGGSHLYCSSSALDTAWGTKLSPNALLLRAIGQATETIQSIPRWFYAIFATDMANKKFADKPLYKEVVKRWAAYVGETFQIGLTASGLPVQVYALFGGQWPHSSYMVPGGVMCAPTLKDITRAHAIMTQFKNDWLEPVWLGCTIERYLEIKSWDDMLAWMEESESHKNSDLGLLIRAGLEFGLDTFGKGVGKFLAFGTYLHKDLYNNPTIEGRNKALISSSGFFDGENWHEFDHLKVSEHVKHSWYNNQEDGLHPWDEPLPTPAKSQTLHDSDFDGQYSWAKAPPYDGHSVEAGPMARCIMNGNPNNLDHQIKDPFFIDAYRKLGGASVFTRVLARVHEAPRLYKL
KAB8152626.1	Bacteroidota	Kordia	sp. TARA_039_SRF	MSVKELNISPVGRVEGDLDVKVYIDNGKVTRAHTQAAMFRGFEKIMAGKDPQSGLIVTPRICGICGGSHLYCASSALDTAWGTKLSPNALLLRAIGQATETIQSIPRWFYAIFATDMANKKFADKPLYQEVVKRWSAYVGETFQIGLTASGLPVQVYALFGGQWPHSSYMVPGGVMCAPTLKDITRAHAIMTQFKNDWLEPVWLGCSIERYLKIKSWDDMLAWMDESESHKNSDLGLLIRAGLEFGLDTFGKGVGKFLAFGTYLHKDLYNNPTIEGRNKALISSSGYFDGENWHEFDHLKVSEHVKHSWYNNQEDGLHPWDEPLPTPAKSQTLHDSDFDGQYSWSKAPRYDGQAVEAGPMARCIMNGNPNNLDHQIKDPFFIDAYRKLGGASVFTRVLA…
MAE82984.1	Bacteroidota	Flammeovirgaceae	bacterium	MSTKELNISPVGRVEGDLDVKVYMENGVVTRAHTQAAMFRGFEKIMEGKDPQSGLIVTPRICGICGGSHLYCASSALDTAWGTTLTPNALLLRALGQATETIQSIPRWFYAIFATDLANKKFASKPLYQKVVKRFAAYTGTSFQSGVTASGRPVEVYALFGGQWPHSSYMVPGGVMCAPTLKDITRAHAIMNQFRLDWLETTWLGCSIERYLQIKSWDDLMAWVEENESQRNSDLGLFIRAGLEFGLDKFGQGVGKFLAFGTYLHKDRYNKPTVEGRNQALINSSGFFDGKNYHTFDHKQVFEHTDHTWFETQPPAHPWDQPLPTPVESQNLEGTDFDNKYSWSKAPRYDGHAVEAGPLSRVIMNANPNNMDHQIQDPLFGDIIQNMGPSVFTRTLARV…
MAL14131.1	Bacteroidota	Algoriphagus	ornithinivorans	MSVTELNISPVGRVEGDLDVKVYIDNGKVTRAHTQAAMFRGFEKIMAGKDPQSGLIVTPRICGICGGSHLYCASSALDTAWGTKLTPNALLLRAIGQASETLQSIPRWYYAIFATDLANKKYADKPLYKEVVKRWSAYVGETFQIGLTASGLPVQIYALFGGQWPHSSYMVPGGVMCAPTLKDITRAHAILAQFKNDWLEPVWLGCSIERYMEIKTWDDMLAWVEENESQKNSDLGLLIRAGLEFGLDKFGQGVGKFLATGTYLHKDRYNNPTIDGRNDALIQSSGFFDGENYHEFDHMKVSEHVKHSWYNDQEDGLHPWDEPLPTPAPSQTLHDSNFDGQYSWAKSPRYDGHAAEAGPLARVIMNANPNNKEHQIRDPLFGDIIKKLGPSVFTRVLAR…
MAX82149.1	Bacteroidota	Crocinitomicaceae	bacterium	MATKELNISPVGRVEGDLDVKVYMENGVVTKAHTQAAMFRGFEKIMEGKDPQSGLIVTPRICGICGGSHLYSASSALDTAWGTTLTPNALLLRAIGQATETIQSIPRWFYAIFATDMANKKFASKPLYQEVVKRFAAYSGTSFQKGLTASGRPVEVYALFGGQWPHSSYMVPGGVMCAPTLKDVTRAYSIMNQFKNDWLEPIWLGCSIERYLKIQSWDDLMEWVEENESQKNSDLGLFIRAALEFGLDKFGQGVGKFIAYGTYLHKDLYNKPTIDGRNDALISSSGFFDGKNYHKFDHKQIFEHVDRAWYENHAPAHPWDEPLPTPMLSQNLEHTDFNGKYTWSKAPRYNGYAAEAGPLSRVIMNANPNNLDHQIKDPLFGDIMQKMGPSVFTRTLARV…
PHR42988.1	Bacteroidota	Fluviicola	sp.	MSTVKELNISPVGRVEGDLDVKVYIDNGKVTRAHTQAAMFRGFEKIMEGKDPQSGLIVTPRICGICGGSHLYCASSALDTAWGTTLPPNALLLRAIGQATETIQSIPRWFYAIFATDLANKKYADQPLYDEVVKRWSAYVGETFQKGLTASALPVQVYSLFGGQWPHSSYMVPGGVMCAPTLKDITRAHAIMTQFKNDWLESIWLGCTIERYMEIKSWDDMLAWIEESDSHKNSDLGLYIRAGQEFGLKDFGKGVGKFLAFGTYLHKDKYNKPTVEGRNDALISSSGFFDGENWHEFDHLKVTEDVKHSWYTDQADSLHPWDEPLPTPVKSQTLHDTDFDGKYSWSKAPRYDGHVVEAGPMARCLMNGNPKNKDHQIKDPFFIDAYKQLGGASVFTRVL…
RMG32076.1	Bacteroidota	Bacteroidetes	bacterium	MALKELNISPVGRVEGDLDVKVYMENGVVTRAHTQAAMFRGFEKILAGKDPQSGLIVTPRACGICGGSHLYCASFALDVAWKTTLPPNALLLRAIGQAAETTQSIPRWFYAIFATDMANKKFANKPLYQEVVKRFAAYVGTSFQRGVTASGRPVEVYALFGGQWPHSSYMVPGGVMCAPTLKDITRAHAILNQFRNDWLEPVWLGCSIDRYMQIQSWDDMMEWLEENESHRNSDLGLYLRAGLEFGLDKFGQGVGKYLAWGTYLHKDMYNNPTIESRNAATISPSGFFDGEKYYEADQKHVSEHVKHSWYTNQEDGLHPFEEPIPTAATDSRNLEQSDFGGKYSWAKAPRFMGHAAETGPLARVIMAANPANKEHQFRDPLFGDIMRKMGPSVFTRVLA…
RYF74747.1	Bacteroidota	Cytophagaceae	bacterium	MATQKELNISPVGRVEGDLDVKVYMEDGVVTRAHTQAAMFRGFEKIMQGKDPQAGLIVTPRICGICGGSHLYCASSALDTAWKTTLPPNALLLRAIGQATETIQSIPRWFYAIFATDMANKKFANKPLYDEVVKRFAAYVGTSFQQGVSASGRPVEVYALFGGQWPHSSYMVPGGVMCAPTLKDITRAHAIMNQFRKDWLESLWLGCSIERYLQIKTWDDLMAWVEENDSQRNSDLGLFIRASLEFGLHKFGQGVGKFIAYGTYLHKDHYQKPTVEGRNAALISRSGFYDGKKYHVFDHLSIKEHVGHAWYEDVPAAHPWDEPMPTPLQSHTLADSNFNEKYSWSKAPRYMDMAAEAGPLARVLMNANPDNLLPHQVYDPLFGDVIEKLGTNVFTRTLA…
WP_009185102.1	Bacteroidota	Cecembia	lonarensis	MSTYKELNISPVGRVEGDLDVKVYMENGVVTRAHTQAAMFRGFEQIMAGKDPQSGLIVTPRICGICGGSHLYCASSALDTIWKTQLTPNALLLRAIGQATETLQSIPRWFYAIFATDMANKKFANKPLYEEVTKRFAAYVGTSFQTGLTASALPVEVYAIFGGQWPHSSYMIPGGVMCAPTLKDITRAHAILNHFRNRWLETNFLGCSIERYLQIKSWDDMLAWVEENESQRNSDLGLFIRAGLEFGIDKFGQGVGKFIAYGTYLHKDKYNNPTIEGRNDAVISAGGFYDGAKFHSLNHLDIQEHVDHAWYKQVPPAHPWDEPIPTPVPSQNLENTDFSGKYSWSKSPRYMGFAAEAGPLSRVIMAGNPDNLDHQNRDPLFLDIMDKLGPSVFTRTLAR…
WP_013993526.1	Bacteroidota	Zobellia	galactanivorans	MSVKELNISPVGRVEGDLDVKVYIDNGKVTRAHTQAAMFRGFEKIMAGKDPQSGLVVTPRICGICGGSHLYCASSALDTAWGTKLTPNALLLRAIGQASETLQSIPRWFYAIFATDLANKKYADKPLYKEVVKRWSAYVGETFQIGLTASGLPVQIYALFGGQWPHSSYMVPGGVMCAPTLKDITRAHAILAQFKNDWLEPVWLGCSIERYMEIKTWDDMLAWVEENESQKNSDLGLLIRAGIEFGLDKFGQGVGKFLATGTYLHKDMYNNPTIEGRNAALISSSGFFDGENYHEFDHMKISEHVKHSWYDNQKDGLHPWDEPLPTPMKSQTLHETDFDNQYSWSKSPRYDGHAAEAGPLARAIMNANPANKDHQIQDPLFGDIIKKLGPSVFTRVLAR…
WP_015029646.1	Bacteroidota	Emticicia	oligotrophica	MAISKELNISPVGRVEGDLDVKVYMEDGVVTRAHTQAAMFRGFEQIMAGKDPQSGLIVTPRICGICGGSHLYCASSALDTVWETTLTPNALLLRALGQATETIQSIPRWFYAIFATDMANKKFANKPLYSEVVKRWAAYVGTSFQKGITASALPVQVYALFGGQWPHSSYMVPGGVMCAPTLKDITRAHAIMNQFRKDWLESIFLGCSIERYRQIKTWDDLLAWVEENESQKNSDLGLFIRAGLEFGLHKFGQGVGKFIAYGTYIHKDLWNKPKIETRQNAVISSGGFFDGKEFHDFNHLDVMEHVSHAWYKDVDAAHPWNEPLPTPMPSQNLANSDFNGKYSWAKAPRYAGHAAEAGPLSRVLMNANPKNANHQIQDPLFLDIIQKLGPNVFTRTLAR…
WP_026993787.1	Bacteroidota	Flectobacillus	major	MAIKKELNISPVGRVEGDLDVKVYMEDGVVTRAHTQAAMFRGFEKIMEGKDPQSGLIVTPRICGICGGSHLYCASSALDTAWGTTLPPNALLLRAIGQATETIQSIPRWFYAIFATDMANKKFANKPLYDEVVRRFAAYVGTSFQKGVVASGRPVEVYAIFGGQWPHSSYMVPGGVMSSPTLKDVTRAFAIMNQFRKDWLETIWLGCSIERYMEIKTYDDLLAWVDENESQRNSDLGLFIRAGLEFGLHKFGQGVGKFIATGTYLHKDHYQKPTIEGRNAALISRSGFFDGKNYSEFDHLKIQEHVKHAWYKDTVAAHPWDEPLPTPLQSQPLASSDFGGKYSWSKAPRYNDYAAEAGPLSRVLMNANPDNLLPHQVYDPLFGDIYAKMGPSVFTRTLA…
WP_028526813.1	Bacteroidota	Runella	limosa	MAITKELNISPVGRVEGDLDVKVYMEDGVVTRAHTQAAMFRGFEQIMAGKDPQSGLIVTPRICGICGGSHLYCASSALDTAWGTTLPPNALLLRALGQATETIQSIPRWFYAIFATDLANKKFANKPLYAEVVKRWAAYVGTSFQKGVTTSALPVQVYALFGGQWPHSSYMVPGGVMSAPTLKDITRAHAIMNQFRKDWLESIFLGCSIERYMQIKTWDDLMEWVEENESQRNSDLGLYIRAGIEFGLHKFGQGVGKFVAFGTYIHKDLWNQPKIETRNNAVISPGGFWDGKKYYELDHLQVQEHVKHAWYADVPAAHPWDEPLPTPLPSQNLAETNFNDKYSWSKAPRYMNFAAEAGPLSRVIMNANPANKAHQFQDPLFMDIMEKMGPSVFTRTLAR…
WP_044216927.1	Bacteroidota	Phaeodactylibacter	xiamenensis	MTQVKELNISPVGRVEGDLDVKVYMENGRVTRAHTQAAMFRGFEKILVGKDPQSGLIVTPRACGICGGSHLYSASSALDTAWGTTLPPNALLLRAIGQATETIQSIPRWFYAIFATDLANKKFANKPLYDEVVKRFAAYVGTSFQKGVTASGRPVEVYALFGGQWPHSSYMVPGGVMCAPTLKDITRAHAIMNQFRNDWLEPVWLGCSIERYLQIQSWDDMMEWLEENESHRNSDLGLFLRAGIEFGLDKFGQGVGKFLAWGTYLHKDLYNKPTIEGRNPALISPAGFWDGKQYYDADQKMVEEHVKHAWYENQANALHPFDEPAPDASINSTTLEHTDFDGKYSWSKAPRFMQHAAEAGPLARVIMAANPANTDHQIKDPLFADIMEKMGPSVFTRSL…
WP_055144091.1	Bacteroidota	Jiulongibacter	sediminis	MAISKELNISPVGRVEGDLDVKVYMEDGVVTRAHTQAAMFRGFERIMAGKDPQSGLIVTPRICGICGGSHLYSASSALDTAWGTTLTPNALLLRALGQATETIQSIPRWFYAIFATDLANKKFANKPLYSEVVKRWAAYVGTSFQSGVTASALPVQVYALFGGQWPHSSYMVPGGVMCAPTLKDITRAHSIMNQFRKDWLETTFLGCSIERYLEIKSWDQLMAWVEENESHRNSDLGLFLRAGQEFGLHKFGQGVGKFLAYGTYIHKDLWNKPKIETRNHAVISPSGFWDGSFHEFNHMNIQEHVKHSWYDDVPAAHPWDEPLPSPLPSQNLIDTNFNEKYSWSKAPRYANSPAEVGPLARVIMAGNPANAAHQYQDPLFLDVMDKFGPSVFTRSLARL…
WP_066202765.1	Bacteroidota	Arachidicoccus	sp. BS20	MSTVKELNISPVGRVEGDLDVKVYMENGVVTRAHTQASMFRGFERIMQGKDPQSGLIVTPRICGICGGSHLYCASSALDTAWGTTLPPNALLLRALGEATETIQSIPRWFYAIFATDMANKKFANKKLYPEVVKRFAAYVGTSFQSGVTASGRPVEVYALFGGQWPHSSYMVPGGVMCAPTLKDITRAYSIMNQFRNDWLETTWLGCSIDRYLQIKSWDDLMAWVNENESQYNSDLGLFIRASLEFGLDKFGQGCGNYIAYGTYLHKDLYNKPTIEGRNKALISPSGFYDGHAKQFREFNHLEVMEHVKHSWYQDVPASHPWKEPIPTPLQSQNLEHTNFDDKYSWAKAPRYMGKPAEAGPLSRCIMYGNPANLDHQTHDPLFLDIMDKFGPSVFTRTL…
WP_068332103.1	Bacteroidota	Hymenobacter	sp.	MALVKELNISPVGRVEGDLDVRVYIENGVVTRAYTQAAMFRGFERIMAGKDPQAGLIVTPRICGICGGSHLYCASSALDTVWKTTLPPNALLLRGIGQAAETLQSIPRWFYAIFAPDMVNKKFANFPLYPEVVKRFSSYVGTSFQKGVTASGRPVEIYALFGGQWPHSSYMVPGGVMCAPTLKDVTRATAIQNQFKNDWLETVWLGCSVARYREVKTWDQLLAWVDENESQKNSDLGLFIRAGMQFGLHKFGQGVGRFITTGSYLQKDLYNHPTIEGRTKALISRAGFYDGKNYSVFDQALVKEHVEHAWYETVPALHPWDEPLPTPVQSQSLQKSDVNGKYSWSKAPRYLDMAAEAGPLARVVIAADPNHREPHQIYDPLFGDIMQQIGPSVFTRVLA…
WP_071503105.1	Bacteroidota	Arsenicibacter	rosenii	MAIRKELNISPVGRVEGDLDVKVYMENGVVTRAHTQAAMFRGFEKIMEGKDPQSGLIVTPRICGICGGSHLYCASSALDTAWKTTLPPNALLLRAIGQATETIQSIPRWFYAIFATDLANKKFANKPLYDEVVRRFAAYVGTSFQKAIVTSGRPVEVYAIFGGQWPHSSYMVPGGVMCAPTLKDITRAHAIMNEFRKEWLESMWLGCSIERYMQIQTWDDLMAWVDENESQRNSDLGLFIRAGMEFGLHKFGQGVGKFVAYGTYLHKDHYQHPTVEGRNKALISRSGFYDGKNYHVFDHLQIKEHVAHTWFENVPAAHPWDEPLPTPVASQNLEHTDFSGKYSWSKAPRYMNYAAEAGPLARVLMNANPDNLEPHQVYDPLFGDVYAKMGPNVFTRALA…
WP_085414313.1	Bacteroidota	Fibrella	sp. ES10-3-2-2	MATQKELNISPVGRVEGDLDVKVYMEDGVVTRAHTQAAMFRGFEKIMQGKDPQAGLIVTPRICGICGGSHLYCASSALDTAWKTTLPPNALLLRAIGQATETIQSIPRWFYAIFATDMANKKFANKPLYDEVVKRFAAYVGTSFQQGVSASGRPVEVYALFGGQWPHSSYMVPGGVMCAPTLKDITRAHAIMNQFRKDWLESLWLGCSIERYMQIKTWDDLMAWVEENDSQRNSDLGLFIRASLEFGLHKFGQGVGKFVAYGTYLHKDHYQKPTVEGRNAALISRSGFYDGKKYHVFDHLSIKEHVGHAWYEDVPAAHPWDEPMPTPLQSNTLADSDFNKKYSWAKAPRYMDMAAEAGPLARVLMNANPDNLLPHQVFDPLFGDVIEKLGTNVFTRTLA…
WP_087522716.1	Bacteroidota	Gilvibacter	sp. SZ-19	MSVKELNISPVGRVEGDLDVKVYIDNGKVTRAHTQAAMFRGFEKIMAGKDPQSGLIVTPRICGICGGSHLYCASSALDTAWGTKLSPNALLLRAIGQASETLQSIPRWYYAIFATDLANKKYANKPLYKEVVKRWSAYVGETFQKGLTASALPVQIYALFGGQWPHSSYMVPGGVMCAPTLKDITRAHAILAQFKNDWLEPIWLGCSIERYMKIKSWDDMLAWVEENESHKNSDLGLLIRAGIEFGLDKFGQGVGKFLATGTYLHKDMYNNPTIEGRNDALISSSGFFDGENWHEFDHLKVSEHVKHSWYDNQEDGLHPWDEPLPTPAKSQVLHDTNFDGQYSWAKSPRYDGHACETGPLARCVMNANPNNKEHQIRDPLFGDIIKKLGPSVFTRVLAR…
WP_089714476.1	Bacteroidota	Chitinophaga	costaii	MATIKELNISPVGRVEGDLDVKVYMENGVVTRAHTQASMFRGFERIMQGKDPQAGLIVTPRICGICGGSHLYCASSALDTAWGTTLPPNALLLRALGQACETIQSIPRWFYAIFATDMANKKFANKKLYDEVVRRFAAYVGTSFQSGVTASGRPVEVYALFGGQWPHSSYMVPGGVMSAPTLKDITRAYAIMNQFRNDWLETTWLGCSIERYQQIKSWDDLMAWVNENESQFNSDLGLFIRASLEFGLDKFGQGCGKYIAYGTYLHKDRYNHPTVDGRNQALISPSGFFDGKLYHAFNHLDIMEHVKHTWFEDTAAAHPWKEPLPTPVPSQNLAHTNFDDKYSWSKAPRYQGHSAEAGPLARMIMAANPANLDHQIHDPLFGDIMQKFGPSVFTRTLAR…
WP_091539161.1	Bacteroidota	Thermoflexibacter	ruber	MVKELNISPVGRVEGDLDVKVYIENGVVTRAHTQAAMFRGFEKIMQGKDPQSGLIVTPRICGICGGSHLYCASSALDTAWKTQLPPNALLLRAIGQATETIQSIPRWFYAIFATDMANKKFANKPLYQEVAKRFSAYVGTSFQTGVVASGRPVEVYALFGGQWPHSSYMIPGGVMCAPTLKDITRAHAIMNQFRNDWLEKVWLGCSIERYLQIKSWDDMMAWVEENESQRNSDLGLFIRAGLQFGLDKFGQGVGKFLAYGTYLHKDKYNRPTIEGRNEALISSSGFFDGKNYHVFDHKQVMEHVKHSWYADVPASHPWDEPMPTPLPSQNLMETKFDGKYSWAKAPRYMGYSAEAGPLARVVMNANPANKSHQIQDPLFGDIIQKLGPSVFTRVLGRMH…
WP_097128231.1	Bacteroidota	Spirosoma	fluviale	MATQKELNISPVGRVEGDLDVKVYMEDGVVTRAHTQAAMFRGFEKIMEGKDPQAGLIVTPRICGICGGSHLYCASSALDTAWKTTLPPNALLLRAIGQATETIQSIPRWFYAIFATDMANKKFANKPLYDEVVKRFAAYVGTSFQRGVTASGRPVEVYALFGGQWPHSSYMVPGGVMCAPTLKDITRAHAIMNQFRKDWLETLWLGCSIERYMQIKTWDDLMAWVEENDSQRNSDLGLFIRASLEFGLHKFGQGVGKFVAYGTYLHKDHYQKPTVEGRNAALISRSGFFDGSKYHVFDHLSIKEHVGHAWYEDVPAAHPWDEPMPTPVQSHTLHDSNFNEKYSWSKAPRYMDMAAEAGPLARVIMNANPDNLLPHQVYDPLFGDVLDKMGANVFTRTLA…
WP_099152850.1	Bacteroidota	Lewinella	nigricans	MALKELNISPVGRVEGDLDVKVYMENGVVTRAHTQAAMFRGFEKILAGKDPQSGLIVTPRACGICGGSHLYCASSALDVAWKTTLPPNALLMRAIGQAAETTQSIPRWFYAIFATDMANKKFANKPLYQEVVKRFAAYVGTSFQSGVTASGRPVEVYALFGGQWPHSSYMIPGGVMCAPTLKDITRAHAIMNQFRNDWLETIWLGCSIERYMEIQSWDDLMEWLEENESHRNSDLGLFLRAGLEFGLDKFGQGVGKYLAWGTYLHKDMYNKPTIEGRNPATISPSGFFDGEKYYDADQKQVAEHIKHAWYTHQEEGLHPFDEPIPTTSMDIHNLENSDFGGKYSWSKAPRFMGHAAETGPLARVIMAANPANKEHQFRDPLFGDIMKRMGPSVFTRVLA…
WP_106144370.1	Bacteroidota	Muricauda	pacifica	MAVKELNISPVGRVEGDLDVKVYIDQGKVTKAHTQAAMFRGFEKIMAGKDPQSGLIVTPRICGICGGSHLYCASSALDTAWGTKLTPNALLLRAIGQASETLQSIPRWYYAIFATDLANKKFANRPLYKEVVKRWSAYVGETFQIGLTASALPVQIYALFGGQWPHSSYMVPGGVMCAPTLKDITRAHAILKQFKNDWLEPVWLGCSIERYMEIKSWDDMLAWVEENESQKNSDLGLLIRAGLEFGLDKFGQGVGKFLTTGTYLHKDLYNNPTIEGRNHALISSSGFFDGENWHEFDHLKVSEHVKHSWFGDQEDGLHPWDEPIPTPVESSPLEHTDFSGKYSWAKSPRYDGYACETGPLARCVMNANPNNKEHQIRDPLFGDIIKKMGPSVFTRVLAR…
WP_106567532.1	Bacteroidota	Cecembia	rubra	MSTYKELNISPVGRVEGDLDVKVYMENGVVTRAHTQAAMFRGFEQIMAGKDPQSGLIVTPRICGICGGSHLYCASSALDTIWKTQLTPNALLLRAIGQAAETIQSIPRWFYAIFATDMANKKFANKPLYEEVTKRFSAYVGTSFQIGLTASALPVEVYAIFGGQWPHSSYMVPGGVMCAPTLKDITRAHAILNHFRNRWLETTFLGCSIERYLQIKSWDDMLAWVEENESQRNSDLGLFIRAGLEFGLDKFGQGVGKFIAYGTYLHKDKYNFPTIEARNEAVISPGGFYDGSKFHSLNHLDIQEHVDHAWYKQVPPAHPWDEPIPTPVPSQNLENTDFSGKYSWSKAPRYMGFAAEAGPLSRVIMAGNPDNLDHQNRDPLFLDIMDKLGPSVFTRTLAR…
WP_112782350.1	Bacteroidota	Echinicola	strongylocentroti	MSVKELNISPVGRVEGDLDVKVYIDNGKVTRAHTQAAMFRGFEKIMEGKDPQSGLIVTPRICGICGGSHLYCASSALDTAWGTELSPNALLLRAIGQATETIQSIPRWFYAIFATDMANKKFTDKPLYKEVVKRWSAYVGESFQTGLTASALPVQVYALFGGQWPHSSYMVPGGVMCAPTLKDITRAHAIMTQFKNDWLEPIWLGCTIERYLEIKSWDDMLAWMEESESHKNSDLGLLIRASLEFGLGSFDKGVGKFLAFGTYLHKDLYNKPTVEGRNKALISSSGFFDGENWHEFDHLKVSEDIKHSWYSDQKDGLHPWDEPLPTPVKSQTLHDSNFDEQYSWAKAPRYDGHAVEAGPIARCLMNGNPNNLDHQIKDPFFIDAYRKLGGASVFTRVLA…
WP_132121379.1	Bacteroidota	Arundinibacter	roseus	MAIKKELNISPVGRVEGDLDVKVYMEDGVVTRAHTQAAMFRGFERIMAGKDPQAGLIVTPRICGICGGSHLYCASSALDTVWKTTLPPNALLLRAIGQATETIQSIPRWFYAIFATDMANKKFANKPLYDEVVRRFAAYVGTSFQQGVVASGRPVEVYAIFGGQWPHSSYMVPGGVMCAPTLKDVTRAHAIMNQFRKDWLESIWLGCSIERYMQIQSWDDLMAWSEENESQRNSDLGLFLRAGIEFGLHKFGQGVGKFIATGTYLHKDHYQKPTIEGRNAALISRSGFYDGKKYHEFDHLQIKEHVNHAWYQDVAAAHPWDEPLPTPLVSQPLEHSDFAGKYSWSKAPRYMDYAAEAGPLARVLMNANPDNLLPHQIYDPLFGDVMEKMGPNIFTRVLA…
WP_137343871.1	Bacteroidota	Dyadobacter	sp. AR-3-8	MGIQKELNISPVGRVEGDLDVKVYMEGGVVTRAHAQASMFRGFEKIMEGKDPQAGLIVTPRICGICGGSHLYCASSALDTVWKTTLPPNALLLRAIGQATETIQSIPRWFYAIFATDLANKKFANKPLYPEVVRRFAAYVGTSFQKGVVASGRPVEVYAIFGGQWPHSSYMVPGGVMCAPTLKDITRAHAIMNQFRKDWLETLWLGCSLERYLRIQTWEDLMEWVDENESQHNSDLGLFIRASLEFGLHKFGQGVGKFIAFGTYLSKDHYQHPTVEGRNQALISRSGFFDGKKYSEFDHLKIKEHVKHTWFETVPAAHPWDEPLPTPMESQNLAGTDFSGKYTWSKAPRYNNMAAEAGPFARVLMNANPDNLLPHQIYDPLFGDVYEKMGPNVFTRTLA…
WP_153754599.1	Bacteroidota	Kriegella	sp. EG-1	MSVTELNISPVGRVEGDLDVKVYIDNGKVTRAHTQAAMFRGFEKIMAGKDPQSGLIVTPRICGICGGSHLYCASSALDTAWGTKLTPNALLLRAIGQATETIQSIPRWFYAIFATDLANKKYADKPLYKEVVKRWSAYVGETFQIGLTASGLPVQVYALFGGQWPHSSYMVPGGVMCAPTLKDITRAHAIMTQFKNDWLEPVWLGCSIERYLEIKSWDDMLAWVDENDSQKNSDLGLLIRAGIEFGLDKFGQGVGKFLATGTYLHKDRYNNPTINGRNDALISSSGFFDGENYHEFDHLKVSEHVKHSWYNNQEDGLHPWDEPLPTPAKSQTLHDSDFDGQYSWSKAPRYDGHAAEAGPLARCIMNANPNNKDHQIQDPLFGDIMKKLGPSVFTRVLAR…
KPV47920.1	Chloroflexota	Kouleothrix	aurantiaca	FYALFAIDFTNKKYANSPMYPEAVRRFAPFVGSSYEPGVTLSNKPVEVYAIFGGQWPHSSFMVPGGVMCAPTLSDMTRSRAILEYWKNEWLEKYWLGCSIERYRAIKSWADFQAWLDESPKHRDSDLGFFVRFCQDVGLDKYGGGVGKYIAYGYIPHHQKYNRPTIANRQGALIYRGGVYDGQNWMDFDQAKMLEHVAHSFYAGNTARHPFDGVTEPLDPASAGPDKYTWDKAPRYG
WP_012122267.1	Chloroflexota	Roseiflexus	castenholzii	MTATVNTKRMDLHVSPLGRVEGDLDLRVTVEDGVVTQAWTEAGMFRGFEMILKGKDPQAGLIVTPRICGICGGSHLYKSAFALDVAWRTELPPNALLVRNIAQACETLQSVPRWFYALFAIDLTNRRYAKAKGYDEAVRRFAPLVGESYERGVTLSAKPVEIYAIFGGQWPHSSFMIPGGVMCGPTLSDVTRSIAILEEFRHNWLESRFLGCSVDRWLEIKTWEDVLAWVDENESQHNSDLGFFLRFGLEIGLDRFGAGCGNYLAMGTYLHHEKYNRPTIEGRNAALIQRSGIYAGGKHYEFDQARVREDHTFSFYQGSGLLHPFEGRTEPIDPADAKRQGKYTWAKAPRYDVDGLGSVPLEVGPLARQVVAGKPGEEWQDVDPLFSDIIAKKGPSVLV…
WP_012258626.1	Chloroflexota	Chloroflexus	aurantiacus	MVNIIENPATLTGRDLRISPLGRVEGDLDLRVTIRDGVVTSAWTEASMFRGFEIILKGKDPQAGLIVTPRICGICGGSHLTKAVYALDTAWQTELPPNATLIRNIAQACETLQSIPRWFYALFAIDLTNKKYAHLPEYDEAVRRFAPFVGTSYEHGVTLSNKPVEIYAIFGGQWPHSSFMIPGGVMCAPTLADVTRAIAILEYWKDEWLEKKWLGCSVDRWLQNKSWADVMEWMHENERHYNSDCGFFLRFAMAAGLDKYGAGWNNYLATGTYFHPELYARPTIEGRNAALIARSGVYVNGQFYDFDQAQVREDVSHSFYEGNHVLHPFEGRTEPIDPEVGRRQGKYTWAKAPRYLIPGVGSHPLEAGPLARQVIAGRPGAADWQDYDPLFLDAVTTVG…
WP_012615778.1	Chloroflexota	Chloroflexus	aggregans	MVNSIENQATITGRDLRISPLGRVEGDLDLRVTIRDGVVTSAWTEASMFRGFEIILKGKDPQAGLIVTPRICGICGGSHLTKAVYALDTAWQTELPPNATLIRNIAQACETLQSIPRWFYALFAIDLTNKKYAHLPEYDEAVRRFAPFVGTSYEHGVTLSNKPVEIYAIFGGQWPHSSFMIPGGVMCAPTLADVTRAIAILEYWKDEWLEKKWLGCSVDRWLQNKSWADVMEWMNENERHYNSDCGFFIRFAMAAGLDKYGAGWNNYIATGTYFHPELYARPTIEGRNAALIARSGVYVNGQFYDFDQANVREDVTHSFYEGNHALHPFEGRTEPIDPAIGHRQGKYSWAKAPRYLIPGVGSQPVEAGPLARQVIAGRPGAANWQDYDPLFLDAVTTVG…
WP_082908894.1	Chloroflexota	Chloroflexus	islandicus	MVNIIENPATITGRDLRISPLGRVEGDLDLRVTIRDGVVTSAWTEASMFRGFEIILKGKDPQAGLIVTPRICGICGGSHLTKAVYALDTAWHTELPPNATLIRNIAQACETLQSIPRWFYALFAIDLTNKKYAHLPEYDEAVRRFAPFVGTSYEHGVTLSNKPVEIYAIFGGQWPHSSFMIPGGVMCAPTLADVTRAIAILEYWKDEWLEKKWLGCSVDRWLQNKSWADVMEWMHENERHYNSDCGFFIRFAMAAGLDKYGAGWNNYIATGTYFHPEIYARPTIEGRNAALIARSGVYVNGQFYDFDQANVREDVTHSFYEGSHALHPFEGRTEPIDPDVGRRQGKYTWAKAPRYLIPGVGSHPVEAGPLARQVIAGRPGAADWQDYDPLFLDAVTTVG…
AAC16277.1	Cyanobacteria	Nostoc	punctiforme PCC73102	MTIQSLDISPVGRVEGDLDVRVDIEHGRVVNAWTHAELFRGFEVILRGKDPQAGLIVTPRICGICGGSHLTSASWALDTAWETEVPRNAILARNLGQIVETIQSIPRYFYGLFAIDLTNKKYRNSRHYEEAVRRFAAFTGKSYELGITISAKPVEIYALLGGQWPHSSYMVPGGVMCAPTLTDITRAWAILEYFRTNWLEPVWLGCSLERYEQIQTYDDFRDWLDEDRNHRDSDLGFYWRMGLDIGLDRYGAGVGKYVTWGYLTHEDKYQKPTIEGRNAAMIMKSGVYDSFADTHVLMDQSFTRENTTHSWYDEGTEDIHPSDRTTKPTAINTKDFDNAYSWSSAVLHKDFGRLETGPLARQLVAGGQHGESWQHYDGFILDAFQKMGGASIHLRQLAR…
AAN65266.2	Cyanobacteria	Cronbergia	siamensis	MPIKTLDIAPVGRVEGDLDVRVEIDNGYVTNAWTHAELFRGFEIILRGKDPQAGLIVTPRICGICGGSHLSSASWALDTAWGTEVPRNAILARNLGQIVETIQSIPRYFYGLFAIDLTNKNYRRSHFYDEACRRFAAFTGKSYELGVTISAKPVEIYALLGGQWPHSSYMVPGGVMCAPTLTDITRAWGILEYFRTNWLEPVWLGCSLERYEEIQSYDDFMNWLDEDVKHRESDLGLYWRMGLDIGLERFGAGVGKYVTWGYLPHEDRYNKPTIEGRNAAVIMKSGVYDSFSDTHTLMDQSFARENLSHSWYDEGTQDWHPSDRTTSPTINNQKDFSGAYSWASAVLHKDFGRLEAGPLARQLVAGGTHGESWQHYDPFILDVFKKMGGPSVHVRQLAR…
AFZ57283.1	Cyanobacteria	Anabaena	cylindrica	MPIQTLDISPVGRVEGDLDVRVEIDNGYVTNAWTHAELFRGFEIILRGKDPQAGLIVTPRICGICGGSHLSSASWALDTAWGTEVPRNAILARNLGQIVETIQSIPRYFYGLFAIDLTNKNYRRSHFYDEACRRFAAFTGKSYEIGITISGKPVEIYALLGGQWPHSSYMEIN
AZL96693.1	Cyanobacteria	Aphanizomenon	flos-aquae	MPIQTLDISPVGRVEGDLDVRVEIDNGYVTNAWTHAELFRGFEIILRGKDPQAGLIVTPRICGICGGSHLSSASWALDTAWGTEVPRNAILARNLGQIVETIQSIPRYFYGLFAIDLTNKNYRRSHFYDEACRRFAAFTGKSYEIGITISGKPVEIYALLGGQWPHSSYMVPGGVMCAPTLTDITRAWAILEYFRTNWLEPVWLGCSLERYEEIQSYEDFQKWLNEDIKHRESDLGLYWRMGLDIGLDRYGAGVGKYVTWGYIPHEDKYNKPTIEGRNAAVIMKSGVYDSFSDTHALMDQSFARENLTHSWYDEGTEDWHPSDRTTNPIANNNKDFEGAYSWSSAVLHQDLGRLEAGPLARQLVAGGTHGESWQHYDPFILDTFKKMGGASVHVRQLAR…
BAE46791.1	Cyanobacteria	Desmonostoc	sp. PCC 7422	MGIQTLDISPVGRVEGDLDVRVDIEHGRVVNAWTHAELFRGFEIILRGKDPQAGLIVTPRICGICGGSHLTSASWALDTAWETEVPRNAILARNLGQIVETIQSIPRYFYGLFAIDLTNKKYRNSRFYDEATRRFAAFTGKSYELGVTISAKPVEIYALLGGQWPHSSYMVPGGVMCAPTLTDITRAWAILEYFRTNWLEPVWLGCSLERYEQIQSYDDFLDWLDENRNHRESDLGFYWRMGLDIGLDRYGAGVGKYVTWGYLAHEDKYQKPTIEGRNAAMIMKSGVYDSFADTHTLMDQSFTRENTTHSWYDEGTADIHPGDRTTKPTANNIKDFDNAYSWASAVLHKDFGRLEAGPLARQLVAGGKHGESWQHYDPFILDVFKRMGGASIHVRQLAR…
BAZ31101.1	Cyanobacteria	Cylindrospermum	sp. NIES-4074	MAIETLDISPVGRVEGDLDVRVDIENGRVVNAWTHAELFRGFEVILRGKDPQAGLIVTPRICGICGGSHLTCASWALDTAWESEVPRNAILARNLGQIVETIQSIPRYFYGLFAIDLTNKNYRRSRFYEEAVRRFAAYTGKSYEIGVTISAKPVEIYALLGGQWPHSSYMEINWGIAYIVRISQDRCNDSLIFP
BAZ82077.1	Cyanobacteria	Sphaerospermopsis	kisseleviana	MPIQTLDIAPVGRVEGDLDVRVEIEDGYVTNAWTHAELFRGFEIILRGKDPQAGLIVTPRICGICGGSHLSSASWALDTAWGTEVPRNAILARNLGQIVETIQSIPRYFYGLFAIDLTNKNYRRSHFYDEACRRFAAFTGKSYEIGVTISAKPVEIYALLGGQWPHSSYMEIN
BAZ84966.1	Cyanobacteria	Dolichospermum	compactum	MAIQTLDISPVGRVEGDLDVRVEIENGYVTNAWTHAELFRGFEIILRGKDPQAGLIVTPRICGICGGSHLSSASWALDTAWGTEVPRNAILARNLGQIVETIQSIPRYFYGLFAIDLTNKNYRRSHFYDEACRRFAAFTGKSYEIGITISGKPVEIYALLGGQWPHSSYMAIN
HAZ48743.1	Cyanobacteria	Cyanobacteria	bacterium UBA11371	MPVQTLDISPVGRVEGDLDVRVEIEDGYVTNAWTHAELFRGFEIILRGKDPQAGLIVTPRACGICGGSHLTCASWALDTAWGTEVPRNAILARNLGQLAETIQSIPRYFYGLFAIDLTHKKYQHSPFYDEAVKRFAAFTGKSYELGVTISAKPVEIYALLGGQWPHSSYMVPGGVMCAPTLTDITRAWSILEYFKTNWLEPVWLGCSLERYEEIKTYDDFMAWIDENPNHANSDLGFYWRMGLDIGLDKYGAGVGKYVTWGYLPHEDRYQKPTIESRNSAVIMKSGVYDSFTDTHRLMDHTFARENTAHAWYEEGNADVHPFDRTTKPIQKNTKDFEGAYSWSSAVRHQDLGRLEAGALARQLVAGGKHGESWQHYDGFILDAFKQMGGANIHLRQLAR…
KIF29619.1	Cyanobacteria	Hassallia	byssoidea	MPIKTLDISPIGRVEGDLDVRVEIDDGQVVNAWTHAELFRGFEVILRGKDPQAGLIVTPRVCGICGASHLTSAAWALDTAWGTEVPRNAILARNLGQIVETIQSIPRYFYGLFAIDLTNKKYQNSRFYEEACRRFAAFTGKSYEIGITISSKPVEIYALFGGQWPHSSYMVPGGVMCAPTLTDVTRAWSILEYFRTNWLEPVWLGCSLERYEQIKTYDDFMAWLDENPNHANSDLGFYWRMGLEIGLDKYGVGVGKYVTWGYLPHEDRYQKPTIEGRNAATIMKSGVYNSFTDTHVLMDQSFTRENTIRSWYDEGTADVHPFDRTTKPSQKNTKDFDNAYSWSSAVSHAQFGRLEAGPLARQLVAGGKHGESWQHHDGFILDAFKYMGGASIHLRQLAR…
PZM80334.1	Cyanobacteria	Candidatus Melainabacteria	bacterium	MAGNVRTLDISPVGRVEGDLDVRVDIEDGVVTNAWTSAELFRGFEIILRDKDPQAGLVVTPRACGICGASHLTCASWALDTAWNTEVPRNAIIARNLGQLVESLQSLPRHHYGLFMIDLINKNYKNSKYYEMAVERWAPFTGTNYELGVTISGRPVEIYALLGGQWPHSSYMVPGGVMCSPTLTDVTRSWSILEHFRRNWLEPVWFGCSLERYEEIKTYEDFLAWMDEKPEHANSDLAMFWKMAVDVGLDKYGNGLGKYVTWGYLPHEDKYQKPTIDGRNAAVWMPSGVYDSKSDTHKLMNQGLTREDVQHAWYSEGSGPVHPFDRTTAPIQKNDVDFEKGKYTWATAVLHAENGHLEAGPLARQLVYGGGHMEKWQQQDPLVLDMYKKMGGASVALRH…
RAM49285.1	Cyanobacteria	Fischerella	laminosus	MGTQILDISPVGRVEGDLDVRVEIEDGQVINAWTHAELFRGFEVILRGKDPQAGLIVTPRICGICGGSHLTCASWALDTAWETEVPRNAILARNLGQIIETIQSIPRYFYGLFAIDLTNKKYQNSRYYSEAVRRFAAFTGKHYEIGVTISAKPVEIYALLGGQWPHSSYMVPGGVMCAPTLTDITRAWSILEYFRTNWLEPVWLGCSLERYEEIQTYDDFMAWLHENRNHRQSDLGFYWRMGLDIGLDKFGGGVGKYVTWGYLPHEDKYQKPTIASRNAAMIMKSGVYDSYSDTHTLMDHTFARENTTHSWYEEGTGDIHPFDRTTNPIAKNHKDFNGAYSWSSAVRHTEYGRLEAGPLARQLVAGGTHGESWQHYDGFILDVFKRMGNPSVHLRQLAR…
WP_006194523.1	Cyanobacteria	Nodularia	spumigena	MTIQTLDISPVGRVEGDLDVRVDIDNGRVVNAWTHAELFRGFEIILRGKDPQAGLIVTPRICGICGGSHLTSASWALDTLWGTEVPRNAILARNLGQIVETMQSIPRYFYGLFAIDLTNKKYRRSRHYEEACRRFAAYTGKSYEIGVTISAKPVEIYALLGGQWPHSSYMVINYGIAYIVRICQDMCNDSLAFP
WP_007308441.1	Cyanobacteria	Crocosphaera	watsonii	MPVQKLEISPVGRVEGDLDVRVDIEDGQVVNAWTKAELFRGFEVILKGKDPQAGLIVTPRICGICGASHLTCASWALDTAWETEVPRNAILARNLGQLVETVQSHPRHFYALYAIDLTNKKYKNSPFYEEACKRFGAFTGTSYELAITTSAKPVELYALFGGQWPHSSYMVPGGVMCAPTLTDITRGWGIMEYFRTNWLEPVWLGCSLERYEEIQTYEDFLEWLDESPAHANSDLGFYWRMGLDIGLDKYGGGPGRYLTWGYLPHEDRYQKPTVEGRNAAVIMKGGVYDSFTDQHHMVDHTFTRENTSHAWYEEGTADVHPFDRTTQPKHINTNDYEGKYSWATAVSHKDLGRMEVGSLARQLVAGGKHGESWQHYDGLILDMFKKMGGPSIHLREFAR…
WP_008235596.1	Cyanobacteria	Richelia	intracellularis	MTIKTLDISPVGRVEGDLDIRVDIDNGYVVNAWTQAELFRGFEVILRGKDPQAGLIATPRICGICGGSHLTCASWALDTAWQTEVPRNAILARNLGQLVETIQSIPRYFYGLFAIDLTHKNYSSSNFYEEATRRFAAFTGKHYELGITISAKPLEIYALLGGQWPHSSYMVPGGVMCAPTLTDITRAWSILEYFRTNWLEPVWLGCSLERYEEIKTYDDLMAWIDESPNHRDSDLGFYWRMGFDIGLDKYGVGVGKYMTWGYLPHEDKYQHPTIDGRNAAVIMKSGVFDSFNHTHTLMDHTFTLESTAHSWYDEGGMDIHPFDRITRPTQNNTKDFNNAYSWSTAVLHKDYGRLEVGALARQLIAGGTHGESWQHYDGFILDVFKQMGGASTHLRQLAR…
WP_008275259.1	Cyanobacteria	Crocosphaera	chwakensis	MAVQKLEISPVGRVEGDLDVRVDIEDGQVVNAWTKAELFRGFEVILKGKDPQAGLIVTPRICGICGASHLTCASWALDTAWGTEVPRNAILARNLGQLVETIQSHPRHFYALYAIDLTNKKYKNSPFYEEACKRFSAFTGTSYELAITTSAKPVELYALFGGQWPHSSYMVPGGVMCAPTLTDITRGWGIMEYFRTNWLEPVWLGCSLERYEEIQTYEDFLEWLDESPNHANSDLGFYWRMGLDIGLDKYGGGPGRYLTWGYLPHEDKYQRPTVEGRNAAVIMKGGVYDSFTDMHHMVDHTFARENTSHAWYEEGTADVHPFDRTTQPKHLNTNDYDGKYSWSTAVSHKDLGRMEVGSLARQLVAGGKHGESWQHYDGLILDMFKKMGGASIHLREFAR…
WP_009457453.1	Cyanobacteria	Fischerella	thermalis	MGTQTLDISPVGRVEGDLDVRVEIEDGYVVNAWTHAELFRGFEVILRGKDPQAGLIVTPRICGICGGSHLTCASWALDTAWETEVPRNAILARNLGQIVETIQSIPRYFYGLFAIDLTNKKYQNSRYYNEAVRRFAAFTGKHYEIGVTISAKPVEIYALLGGQWPHSSYMVPGGVMSAPTLTDITRAWSILEYFRTNWLEPVWLGCSLERYEEIQTYDDFMAWLHENRNHRQSDLGFYWRMGLDIGLDKFGGGVGKYVTWGYLPHEDKYQKPTIENRNAAMIMKSGVYDSYSDTHTLMDHTFTRENTTHAWYDEGTADVHPFDRTTNPTAKNHKDFNGAYSWSSAVRHIEYGRLEAGPLARQLVAGGTHGESWQHYDGFILDVFKRMGGPSVHVRQLAR…
WP_009547042.1	Cyanobacteria	Crocosphaera	subtropica	MAVQKLEISPVGRVEGDLDVRVDIEDGQVVNAWTKAELFRGFEVILKGKDPQAGLIVTPRICGICGASHLTSASWALDTAWGTEVPRNAILARNLGQLVETIQSHPRHFYALYAIDLTNKKYKNSPFYEEACKRFSAFTGTSYELAITTSAKPVELYALFGGQWPHSSYMVPGGVMCAPTLTDITRGWGIMEYFRTNWLEPVWLGCSLERYEEIQTYEDFLEWLDESPNHANSDLGFYWRMGLDIGLDKYGGGPGRYLTWGYLPHEDKYQHPTIEGRNAAVIMKGGVYDSFTDMHHMVDHTFARENTSHAWYEEGTADVHPFDRTTQPKHINTNDYEGKYSWSTAVSHKDLGRMEVGSLARQLVAGGKHGESWQHYDGLILDMFKKMGGPSIHLREFAR…
WP_011612815.1	Cyanobacteria	Trichodesmium	erythraeum	MVQTKVQTLDISPVGRVEGDLDVRVDIQDGYVSNAWTQAQMFRGFEVILKGKDPKAGLIVTPRICGICGASHLTCASWALDTAWQTEVPRNAILARNLGQLVETLQSHPRYFYGLYAIDLTNKKYQNSPFYEEACKRFTAFTGTSYEPGITVAAKPVEIYALFGGQWPHSSFMVPGGVMCAPTLTDVTRAWGMLEYFRTNWLEPLWLGCSIERFEKIQTYEDFLEWLDENPHHASSDLGFYWRMGLNIGLDKIGAGVGKYMSWGYLPHEDKYQHPTIEGRNAAMIMKSGVYDSTTDIHQLMEHTFTRENTSHAWYNEGDENIHPFDRNTAPIRNNDLDFDGAYSWSTAVSHKDLGRMEVGALARELIAGGDHGESWQHKDGLVLDMFKKMGGPSVHLRV…
WP_012407177.1	Cyanobacteria	Nostoc	punctiforme	MTIQSLDISPVGRVEGDLDVRVDIEHGRVVNAWTHAELFRGFEVILRGKDPQAGLIVTPRICGICGGSHLTSASWALDTAWETEVPRNAILARNLGQIVETIQSIPRYFYGLFAIDLTNKKYRNSRHYEEAVRRFAAFTGKSYELGITISAKPVEIYALLGGQWPHSSYMVPGGVMCAPTLTDITRAWAILEYFRTNWLEPVWLGCSLERYEQIQTYDDFRDWLDEDRNHRDSDLGFYWRMGLDIGLDRYGAGVGKYVTWGYLAHEDKYQKPTIEGRNAAMIMKSGVYDSFADTHVLMDQSFTRENTTHSWYDEGTEDIHPSDRTTKPTAINTKDFDNAYSWSSAVLHKDFGRLETGPLARQLVAGGQHGESWQHYDGFILDVFKQMGGPSIHVRQLAR…
WP_012596450.1	Cyanobacteria	Rippkaea	orientalis	MAIQTLEISPVGRVEGDLDVRVDIEDGQVVNAWTKAELFRGFEVILKGKDPQAGLIVTPRICGICGASHLTCASWALDIAWGTEVPRNAILARNLGQLVETIQSHPRHFYALYAIDLTNKKYKNSPFYEEACKRFSAFTGTSYELAITTSAKPVELYALFGGQWPHSSYMVPGGVMCAPTLTDVTRGWGIMEYFRTNWLEPVWLGCSLERYEEIQTYEDFLTWLDESPNHYNSDLGFYWRMGLDIGLDKYGQGPGKFLTWGYLPHEDKYQKPTLESRNAAVIMKGGVYDSFTDTHQMVDHTFARENTSHAWYEEGNADVHPFDRTTKPKDINTGDYEGKYSWSTAVSHKDLGRMEVGSLARQLVAGGRHGESWQHYDGLVLDMFKKMGGPSIHLREFAR…
WP_012599193.1	Cyanobacteria	Gloeothece	citriformis	MTITTLDIAPIGRVEGDLDVRVDIEDGYVVNAWTHAELFRGFEVILRGKDSQAGLIVTPRVCGICGASHLTCASWALDTAWGTEVPRNAILARNLGQLVETIQSQPRYFYGLFAIDLTNKKYKDSPFYEEACRRFAPFTGKSYEVGVTVSAKPVEIYALFGGQWPHSSFMVPGGVMCAPTLTDVTRAWSILEYFRTNWLEPMWLGCSLERYEEIQTYDDFMAWLDENPAHANSDLGFYWRMGLDIGLDKYGIGCGRYTTWGYLPHEDRYQKPTIEGRNAAVIMKSGVYDSFTDTHTLMEHGFARENTTHSWYEEGTKDVHPFDRYTVPTQNNVKDFDNAYSWASAVSHKDLGRMEVGPLARQLVAGGNHGESWQHHDGFILDMFKKMGGASIHLRQIAR…
WP_012953491.1	Cyanobacteria	Atelocyanobacterium	thalassa	MVVQKLEISPVGRVEGDLDIRVDIEDGYVVNAWTKAELFRGFEVILKGKDPQAGLIVTPRICGICGASHLTCASWALDTIWETEVPRNAILARNLGQIVETIQSHPRHFYALYATDLTNKKYKNSPFYEEACKRFTPFTGTSYEIAIITSAKPVELYALFGGQWPHSSYMVPGGVMCAPTLTDVTRGWGILEYFRTNWLEPVWLGCSLERYEKIQTYEDFLEWLEESPKHFNSDLGFYWRMGLDIGLDKYGQGPGRYLTWGYLPHEDKYQKPTIKDRNSAVIMKGGVYDSFTDMHHMVDHSFAIENTSHSWYEEGTTDVHPFDRVTNPQNMNKADYDNKYSWSTAVSHKDLGRMEVGSLARQLVAGGKHGESWQHYDGLILDMFKKIGGPSVHLREFAR…
WP_013321766.1	Cyanobacteria	Gloeothece	verrucosa	MAVTTLDISPVGRVEGDLDVRVDIEDGYVVNAWTHAELFRGFEVILRGKDAQAGLIVTPRVCGICGASHLTCASWALDTAWGTEVPRNAILARNLGQLVETIQSHPRHFYALFAIDLINKKYKNSPFYEEATRRFAAFTGKSYEVGITVSGKPIEIYALFGGQWPHSSFMVPGGVMCAPTLTDITRAWSILEYFRTNWLEPVWLGCSLERYEEIQTYDDFMSWLDESPAHANSDLGFYWRMGLDIGLDKYGVGCGRYSSWGYLPHEDKYQKPTIEGRNAALIMKSGNYDSFTDTHTLMDHSYTRENTTHSWYEEGTADVHPFDRFTVPSQNNVKDFDQAYSWASAVSHKDLGRMEVGSLARQLVAGGRHGESWQHYDGFILDMFKKMGGASIHLRELAR…
WP_015122102.1	Cyanobacteria	Rivularia	sp. PCC 7116	MGIQTLDISPLGRVEGDLDVRVDIDDGQVVNAWTHAELFRGFEVILKGKDPQAGLIVTPRVCGICGASHLTSAAWALDTAWKTEVPRNAILARNIGQIVETIQSIPRYFYGLFAIDLTNKKYQHSHFYQEACRRFAPFTGKSYEIGVTVSSKPVEIYALFGGQWPHSSYMVPGGVMCAPTLTDVTRAWSILEYFRTNWLEPVWLGCSLERYEEIQTYEDFMNWLDENPNHANSDLGFYWRMGLDIGLHKYGQGLGKYVTWGYLPHEVKYQHPTVEGRNAALIMKSGVYDSFTDTHVPMNHGFVRENTSHSWYNEGAGDVHPYDRNTRPTQNNVKDFENEYSWGTAVTHVDYGRLEAGPLARQLVAGGTHGETWQHYDGFILDAFKQMGGASIHVRQLAR…
WP_015196146.1	Cyanobacteria	Calothrix	parietina	MGIQTLDISPVGRVEGDLDVRVDIENGQVINAWTHAELFRGFEVILRGKDPQAGLIVTPRICGICGASHLTSAAWALDTIFKTEVPRNAILARNLGQIVETIQSIPRYFYGLFAIDLTHKKYRHSPYYLEACKRFTAFTGTSYEAGITISAKPVEIYALFGGQWPHSSYMVTDARILCKLWVRGNMCPDSLILPWIGSSIL
WP_016860569.1	Cyanobacteria	Fischerella	muscicola	MGTQILDISPVGRVEGDLDVRVEIEDGQVINAWTHAELFRGFEVILRGKDPQAGLIVTPRICGICGGSHLTCASWALDTAWETEVPRNAILARNLGQIVETIQSIPRYFYGLFAIDLTNKKYQNSRYYSEAVRRFAAFTGKHYEIGVTISAKPVEIYALLGGQWPHSSYMVPGGVMCAPTLTDITRAWSILEYFRTNWLEPVWLGCSLERYEEIQTYDDFMAWLHENRNHRQSDLGFYWRMGLDIGLDKFGGGVGKYVTWGYLPHEDKYQKPTIASRNAAMIMKSGVYDSYTDTHTLMDHTFARENTTHSWYEEGTGDIHPFDRTTNPIAKNNKDFNGAYSWSSAVRHTEYGRLEAGPLARQLVAGGTHGESWQHYDGFILDVFKRMGGPSVHLRQLAR…
WP_016875640.1	Cyanobacteria	Chlorogloeopsis	fritschii	MGTQTLDISPVGRVEGDLDVRVEIEDGQVVNAWTHAELFRGFEVILRGKDPQAGLIVTPRICGICGGSHLTCASWALDTAWETEVPRNAILARNLGQLVETIQSIPRYFYGLFAIDLTHQKYQHSRYYSEAVRRFAAFTGKHYEIGVTISAKPVEIYALLGGQWPHSSYMVPGGVMCAPTLTDITRAWSILEYFRTNWLEPIWLGCSLERYEQIQTYDDFMAWLHENRNHRQSDLGFYWRMGLDIGLDKFGGGVGKYVTWGYLPHEDRYQKPTIEGRNAAMIMKSGVYDSISDTHTLMDHTFARENTTHSWYDEGTEDIHPFDRTTNPIQKNDKDFNNSYSWSTAVRHIDYGRLEAGPLARQLVAGGRHGESWQHYDGFILDVFKRMGGPSVHVRQLAR…
WP_017315132.1	Cyanobacteria	Mastigocladopsis	repens	MGIQTLDISPLGRVEGDLDVRVEIEDGQVVNAWTHAELFRGFEVILRGKDPQAGLIVTPRVCGICGASHLTSAAWALDTAWGTEVPRNAILARNLGQIVETIQSIPRYFYGLFAIDLTNKKYRYSHFYPEACRRFAAFTGKSYELGITISAKPVEIYALFGGQWPHSSYMVPGGVMCSPTLTDVTRAWSILEYFRTNWLEPVWLGCSLERYEEIKTYEDFMVWLDESPSHANSDLGFYWRMGLDIGLHKYGAGVGRYVSWGYLPHEAKYQKPTIEGRNSALIMKSGVYDSFTDTHTLMDQAFVRENTTHSWYEELTEDIHPYDRTTKPAQNNAKDFQGAYSWSTAVRHKELGRLEAGPLARQLVAGGKHGESWQHFDGFILDAFRQMGGASIHLRQLAR…
WP_017656008.1	Cyanobacteria	Fortiea	contorta	MTIQTLDISPVGRVEGDLDVRVDIEDGYVVNAWTHAELFRGFEVILRGKDPQAGLIVTPRICGICGGSHLTSASWALDTVWETEVPRNAILARNLGQIVETIQSIPRYFYGLFAIDLTHRNYRKSHFYDEAVRRFAAFTGTSYELGITISAKPVEIYALLGGQWPHSSYMVPGGVMCAPTLTDITRAWSLLEYFRTNWLEPVWLGCSLERYEEIQTYDDFMEWLEEDRKHRDSDLGLYWRMGLDIGLDRFGAGVGKYVTWGYLPHEDKYQKPTIEGRNAAVIMKSGVYDSFSDTHTLMDQSFARENTTHSWYDEGTADIHPGDRTTKPIANNTKDFDNAYSWASAVLHKDFGRLEAGPLARQLVAGGNHGESWQHSDGFILDVFKQMGGANTHVRQLAR…
WP_017716714.1	Cyanobacteria	Oscillatoria	sp. PCC 10802	MAIKTIDISPVGRVEGDLDVRVDIEDGRVVNAWTQAELFRGFEVILRGKDSQAGLIVTPRVCGICGGSHLTCASWALDTAWGTEVPRNAILARNLGQLAETIQSIPRYFYGLFAIDLTNKKYRHSPFYEEACRRFAAFTGKSYEIGVTISGKPVEIYALLGGQWPHSSYMVPGGVMCAPTLTDITRAWSILEYFRTNWLEPVWLGCSLERYEEIQSYDDFMAWLESNPNHANSDLGFYWRMGLDIGLHKYGAGTGKYVTWGYLPHEDKYQKPTLGGRNAAVIMKSGVYDSFTNTHTLMDHSFARENTSHSWYDEGAADVHPLDRTTTPTYNNVKDFAKAYSWASAVRHQDFGRVEVGPLARQLVAGGKHGESWQVTDGFILDVFKRMGGASIHLRQLAR…
WP_017747421.1	Cyanobacteria	Scytonema	hofmannii	MTIQTLDISPVGRVEGDLDVRVDIEDGYVVNAWTHAELFRGFEIILRGKDPQAGLIATPRICGICGGSHLTCASWALDTAWGTEVPRNAILARNLGQIVETIQSIPRYFYGLFAIDLTHKKYQQSSFYEEAGRRFAAFTGKSYELGITISGKPVEIYALLGGQWPHSSYMVPGGVMCAPTLTDITRAWSILEYFRTNWLEPVWLGCSLERYEEIKTYKDFMVWLEENPNHANSDLGFYWRMGLDIGLDKYGAGVGKYVTWGYLPHEDKYQKPTIATRNAAMIMKSGVYDSFSDTHTLMDHIFARENTTHAWYDEGTEDIHPFDRVTQPIEQNDKDFENAYSWSTAVRHQDYGRLEAGALARQLVAGGTHGESWQHYDGFILSAFKAMGGASTHLRQLAR…
WP_023069054.1	Cyanobacteria	Lyngbya	aestuarii	MVAQRTSVETLDISPVGRVEGDLDVRVDIQDGQVVNAWTQAQLFRGFEVILRGKDPQAGLIVTPRVCGICGASHLTCASWALDTAWETEVPRNAILARNLGQLVETIQSHPRYFYGLFAIDLTNKKYQNSPFYEEACRRFAAYTGKSYEIGVTISAKPVEIYALFGGQWPHSSFMVPGGVMCAPTLTDITRAWSILEYFRTNWLEPVWLGCSLERYEEIQSYDDFMDWLNESPNHLNSDLGFYWRMGLDIGLDKFGMGTGKYMSWGYLPHEDKYQRPTIAGRNGAVMMKSGVYDSFSDTHQLMEHHFTRENTSHSWYEEGNEDVHPFDRFTVPQQNNDIDFLEGAYTWSTAVKHQDFGRMEVGSLSRQLVAGGHHGESWQYYDGFILDMFKKMGGPSVH…
WP_027846705.1	Cyanobacteria	Mastigocoleus	testarum	MEIQTLDISPLGRVEGDLDVRVEVEDGHVVNAWTHAELFRGFEVILRGKDPQAGLIVTPRICGICGASHLTSASWALDVAWQTEVPRNAILARNLGQIVETLQSIPRYFYGIFATDLTNKKYQNSIFYTEACERFAAFSGTSYEKGITISAKPVEIYALFGGQWPHSSYMVPGGVMCAPTLTDVTRALSILEYFRTSWLEPVWLGCSLERYEEIQTYEDFMVWLDENLSHRNSDLGFYWRMGLDIGLDRYGAGVGKYITWGYLPHEAKYQNPSIEGRNAAMIMKSGVYEASSDTHVPMHHSFARENTVHSWYSEGEADIYPLDRKTKPIQNNAKDFNGKYSWSTAVKHQDYGRLEAGPLARQLVAGGKHGESWQHYDGFILDTFKHMGGASVHLRQLAR…
WP_028083589.1	Cyanobacteria	Dolichospermum	circinale	MPIQTLDISPVGRVEGDLDVRVEIENGYVTNAWTHAELFRGFEIILRGKDPQAGLIVTPRICGICGGSHLSSASWALDTAWGTEVPRNAILARNLGQIVETIQSIPRYFYGLFAIDLTNKNYRRSHFYDEACRRFAAFTGKSYEIGITISGKPVEIYALLGGQWPHSSYMAINW
WP_038082426.1	Cyanobacteria	Tolypothrix	bouteillei	MTIQTLDISPVGRVEGDLDVRVDIEDGYVVNAWTHAELFRGFEVILRGKDPQAGLIVTPRVCGICGASHLTSAAWALDTAWGTEVPRNAILARNLGQIVETIQSIPRYFYGLFAIDLTNKKYQQSSFYEEACRRFAAFTGKSYELGITISSKPVEIYALFGGQWPHSSYMVPGGVMCAPTLTDITRAWSILEYFRTNWLEPVWLGCSLERYEQINTYEDFMVWLEENPNHANSDLGFYWRMGLDIGLDKYGAGVGKYVTWGYLPHESKYQKPTIEGRNAALIMKSGVYDSFNDTHTSTDCGVVRENTTHSWYDEGTEDIHPFNRTTKPIKKNIKDFQGKYSWSTAVRHKEYGRLEAGALARQLVAGGKHGESWQHYDGFILNVFKQLGGASIHLRQLAR…
WP_041037928.1	Cyanobacteria	Tolypothrix	campylonemoides	MGIQTLDISPLGRVEGDLDVRVEIEDGQVVNAWTHAELFRGFEVILRGKDPQAGLIVTPRVCGICGASHLTSAAWALDTAWGTEVPRNAILARNLGQIVESIQSIPRYFYGLYAIDLTNKKYRYSPFYQEACRRFAAFTGKSYELGITISAKPVEIYALFGGQWPHSSYMVPGGVMCSPTLTDVTRAWSILEYFRTNWLEPVWLGCSLERYEQIKTYEDFMVWLDENPSHANSDLGFYWRMGLDIGLDKYGAGVGKYVSWGYLPHEAKYQKPTIEARNSALIMKSGVYDSFTDTHTLMDQTFVRENTTHSWYEELTEDIHPYDRTTKPSKDNIKDFTGRYSWSTAVRHKELGRLEAGPLARQLVAGGKHGESWQHFDGFILDAFRQMGGASIHLRQLAR…
WP_041233274.1	Cyanobacteria	Cylindrospermum	stagnale	MAIETLDISPVGRVEGDLDVRVDIENGRVVNAWTHAELFRGFEVILRGKDPQAGLIVTPRICGICGGSHLTCASWALDTAWESEVPRNAILARNLGQIVETIQSIPRYFYGLFAIDLTHKNYRRSRFYEEAVRRFAAYTGKSYELGITISAKPVEIYALLGGQWPHSSYMAINWGIAYIVGIYKDRLNDSLAFP
WP_041643416.1	Cyanobacteria	Trichormus	azollae	MPIQTLDISPVGRVEGDLDVRVEIENGYVTNAWTHAELFRGFEIILRGKDPQAGLIVTPRICGICGGSHLSSASWALDTAWGTEIPRNAILARNLGQIVETIQSIPRYFYGLFAIDLTNKNYRRSHFYDEACRRFAAFTGTSYEIGLTISAKPVEIYALLGGQWPHSSYMVPGGVMCAPTLTDITRAWAILEYFRTNWLEPVWLGCSLERYEEIQSYEEFQKWLNADVKHRESDLGLYWRMGLDIGLDRYGAGVGKYVTWGYIPHEDKYNKPTIDGRNAAVIMKSGVYDSFTDTHTLMNQSFARENLTHSWYDEGTEDWHPSDRTTLPTMNNNKDFGGAYSWAPAVLHQDLGRLEAGPLARQLVAGGKHGESWQHYDPFILDVFKKMGGANVHVRQIAR…
WP_044106699.1	Cyanobacteria	Cyanobacterium endosymbiont of	Epithemia turgida	MPIKTLELSPVGRVEGDLDVRVDIEDGRVVDAWTKAELFRGFEVILKGKDPQAGLIVTPRICGICGASHLTCASWALDTIWETEVPRNAILARNLGQLVETLQSHPRHFYALYAIDLTNKKYRNSPLYEEACKRFSAFTGTSYELAITISAKPVELYALFGGQWPHSSYMVPGGVMCAPTLTDVTRGWGIMEYFRTNWLEPVWLGCSLERYERIKTYEDFLEWLEENPNHANSDLGFYWRMGIDIGLDKYGQGPRRYLTWGYLPHEDRYQKPTIESRNAAVIMKAGVYDSFSDTHHMVDHTFARENTSHAWYKEGNSDIHPFDRKTRPKEKNTGDYKDKYSWSTAVSHKDLGRMEVGSLARQLVAGGTQGESFQHHDGLILDMFKKMGGPSIHLREFAR…
WP_046280773.1	Cyanobacteria	Lyngbya	robusta	MVAQRTSIETLDISPVGRVEGDLDVRVDIQDGQVVNAWTQAQLFRGFEVILRGKDPQAGLIVTPRVCGICGASHLTCASWALDTAWETEVPRNAILAKNLGQLVETIQSHPRYFYGLFAIDLTNKKYQNSPFYEEACRRFAAYTGKSYEIGVTISAKPVEIYALFGGQWPHSSFMVPGGVMCAPTLTDITRAWSILEYFRTNWLEPVWLGCSLERYEEIQSYDDFMTWLGESPNHLNSDLGFYWRMGLDIGLDKFGAGTGKYMSWGYLPHEDRYQRPTIAGRNAAVIMKSGVYDSFNDTHQLMEHHFTRENTTHSWYEEGNEDVHPFDRFTVPQQNNDVDFLEGAYTWSTAVKHQDMGRLEVGSLSRQLVAGGHHGESWQHYDGFILDMFKKMGGPSVH…
WP_053458872.1	Cyanobacteria	Hapalosiphon	sp. MRB220	MGTQILDISPVGRVEGDLDVRVEIEDGQVINAWTHAELFRGFEVILRGKDPQAGLIVTPRICGICGGSHLTCASWALDTAWETEVPRNAILGRNLGQIVETIQSIPRYFYGLFAIDLTNKKYQNSRYYSEAVRRFAAFTGKHYEIGVTISAKPVEIYALLGGQWPHSSYMVPGGVMCAPTLTDITRAWSILEYFRTNWLEPVWLGCSLERYEEIQTYDDFMAWLHENRNHRQSDLGFYWRMGLDIGLDKFGGGVGKYVTWGYLPHEDKYQKPTIESRNAAMIMKSGVYDSYSDTHTLMDHTFARENTTHSWYEEGTEDFHPFDRTTNPIAKNQKDFNGAYSWSSAVRHTEYGRLEAGPLARQLVAGGTHGESWQHYDGFILDVFKRMGGPSVHLRQLAR…
WP_058881567.1	Cyanobacteria	Oscillatoriales	cyanobacterium MTP1	MVQAAVKTLDISPVGRVEGDLDVRVEIEDGVVTNAWTHAELFRGFEVILKGKDPQAGLIVTPRACGICGGSHLTCASWALDTAWGTEVPRNAILARNLGQIVESIQSVPRYFYGLYAIDLVHPKYQNSPFYDEAVRRFAAFTGKSYELGVTISAKPVEIYALLGGQWPHSSYMVPGGVMCAPTLTDVTRAWSILEYFRTNWLEPVWLGCSLERYEEIRSYDDFMAWLEEKPEHANSDLGFYWRMGLDIGLDQYGRGCGRYVTWGYLPHEDKYQKPTIAGRNAALIMKSGVYDSFTDTHQLMDHTFARENLAHAWYEEGVEDVHPFNRTTRPVQKNDHDFDGKYSWASAVRHADYGRLEAGPLARQLVAGGTHGESWQHYDPFILDCFKQMGGASIHLRQ…
WP_061545652.1	Cyanobacteria	Raphidiopsis	brookii	MPIQTLDIAPVGRVEGDLDVRVEIEDGYVTNAWTHAELFRGFEIILRGKDPQAGLIVTPRICGICGGSHLSSASWALDTAWQTEVPRNAILARNLGQIVETIQSIPRYFYGLFAIDLTHQNYRSSHFYDEACRRFAAFTGKSYELGVTISAKPVEIYALLGGQWPHSSYMVPGGVMCAPSLSDITRAWGMLEYFRTNWLEPVWLGCSLERYEEIQTYQDFQTWLEEDIKHRESDLGLYWRMGLEIGLDKYGVGVEKFVTWGYLPHEDKYNKPTIDGRNAAVIMKGGVYDGHKDQHSIMNQAFTRENLTHSWYDEGTQDWHPSDRNTSPTINNQKDFVGAYSWSSAVLHQDLGRLEAGPLARQLVAGGNGGEVWQHYDPFILDVFKKMGGASVHIRQLAR…
WP_066380251.1	Cyanobacteria	Anabaena	sp. CA	MGIQTLDISPVGRVEGDLDVRVEIDNGQVVNAWTHAELFRGFEIILRGKDPQAGLIVTPRICGICGASHLTSASWALDTAWGTEVPRNAILARNLGQIVETIQSIPRYFYGLFAIDLTNKKYRRSRFYDEAVNRFAAFTGKSYELGVTISSKPVEIYALFGGQWPHSSYMVPGGVMCAPTLTDITRAWAILEYFRTNWLEPVWLGCSLERYEEIQTYDDFMDWLEEDIKHRMSDLGFYWRMGLDVGLDRYGAGVGKYVTWGYLPHEDKYQKPTIEGRNAAMIMKSGVYDSFTDTHTLMDHTFARENTTHSWYEEGEADVHPFDRTTKPTQNNHKDFKNAYSWSTAVRHQDFGRLEVGPLARQLVAGGQHGESWQHYDGFILDAFKKMGGASIHLRQLAR…
WP_073640054.1	Cyanobacteria	Nostoc	calcicola	MTIQSLDISPVGRVEGDLDVRVDIEHGRVVNAWTHAELFRGFEVILRGKDPQAGLIVTPRICGICGGSHLTCASWALDTAWETEVPRNAILARNLGQIVETIQSIPRYFYGLFAIDLTNKKYRHSRFYDEATRRFAAFTGKSYELGITISAKPVEIYALLGGQWPHSSYMVPGGVMCAPTLTDITRAWALLEYFRTNWLEPVWLGCSLERYEQIQSYDDFLDWLDEDRNHRESDLGFYWRMGLDIGLDRYGAGVGKYVTWGYLAHEDKYQKPTIEGRNAAMIMKSGVYDSFADTHTLMDQSFTRENTTHSWYDEGTADIHPGDRTTKPTANNTKDFDNAYSWASAVLHKDFGRLEAGPLARQLVAGGKHGESWQHYDPFILDVFKRMGGASIHVRQLAR…
WP_087541954.1	Cyanobacteria	Nostocales	cyanobacterium HT-58-2	MGIQTLDISPLGRVEGDLDVRVEIEDGHVVNAWTHAELFRGFEVILRGKDPQAGLIVTPRVCGICGASHLTSAAWALDTAWGTEVPRNAILARNLGQIVETIQSIPRYFYGLFAIDLTNKKYRYSHFYSEACRRFAAFTGKSYELGVTISAKPVEIYALFGGQWPHSSYMVPGGVMCAPTLTDVTRAWSILEYFRTNWLEPVWLGCSLERYEEIKTYEDFLVWLDESPTHANSDLGFYWRMGLDIGLDKYGAGVGRYVSWGYLPHEAKYQKPTIEGRNAALIMKSGVYDSFTDTHTLMDQTFVRENTTHSWYEELTSDIHPFDRTTKPSQDNVKDFKGRYSWSTAVRHQELGRLEAGPLARQLVAGGKHGESWQHYDGFILDAFKQLGGASIHLRQLAR…
WP_088242417.1	Cyanobacteria	Calothrix	rhizosoleniae	MAIQTLDISPVGRVEGDLDVRVDIEDGHVINAWTQAELFRGFEVILRGKDPKAGLIATPRICGICGGSHLTCASWALDTAWGTEVPRNAILARNLGQLVETIQSIPRYFYGLFAVDLTHKNYSKSPFYEEAVRRYTAFTGKHYETGVTVSAKPLEIYALLGGQWPHSSYMEISWGIAYIVGICQDRRNYSLAFP
WP_094674001.1	Cyanobacteria	Hydrocoleum	sp. CS-953	MVQTKVQTLDISPVGRVEGDLDVRVDIQDGYVTNAWTQAQMFRGFEVILKGKDPKAGLIVTPRICGICGASHLTCASWALDTAWQTEVPRNAILARNLGQLVETLQSHPRFFYGLYAIDLTNKKYQNSPFYEEACKRFSAFTGTSYEPGITVAAKPVEIYALFGGQWPHSSFMVPGGVMCAPTLTDVTRAWAMLEYFRTNWLEPIWLGCSIDRFEQIQTYEDFMEWLDENPNHASSDLGFYWRMGLNIGLDKIGAGVGKYMSWGYLPHEDKYQRPTIEGRNAAMIMKSGVYDSTTDIHQLMEHTFTRENTSHAWYNEGDGDVHPFDRTTVPIANNDIDFDGAYSWSTAVSHQDLGRMEVGALARELIAGGDHGESWQHKDGLVLDMFKKMGGPNAHLRV…
WP_096578178.1	Cyanobacteria	Anabaenopsis	circularis	MGKQTLDISPVGRVEGDLDVRVEIADGYVVNAWTHAELFRGFEIILRGKDPQAGLIVTPRICGICGGSHLTSASWALDTAWGTEVPRNAILARNLGQIVETIQSIPRYFYGLFAIDLTNKNYRSSRFYDEAVRRFSAFTGKSYELGVTISAKPVEIYALLGGQWPHSSYMVPGGVMCAPTLTDITRAWAILEYFRTNWLEPVWLGCSLERYEEIQTYDDFMNWLDEDIKHRESDLGFYWRMGLDIGLDRYGAGVGKYVTWGYLAHEDKYQKPTIEGRNAAMIMKSGVYDSFTDTHTLMDQSFARENLTHSWYDEGKADVYPGDRTTKPTANNTKDFDNAYSWASAVLHKDFGRLEAGPLARQLVAGGNHGESWQHHDGFILDVFKKMGGANIHVRQLAR…
WP_096647060.1	Cyanobacteria	Aulosira	brevissima	MTIQTLDISPVGRVEGDLDVRVDIEDGYVVNAWTHAELFRGFEVILRGKDPQAGLIVTPRICGICGGSHLTCASWALDTAWGTEVPRNAILARNLGQIVETIQSIPRHFYALYAIDLTHRKYRSSRFYEEATRRFGAFTGTSYELGVTIAAKPVEIYALLGGQWPHSSYMEINWRIAYIVRIYQDRCNHSLAFP
WP_096658659.1	Cyanobacteria	Rivularia	parasitica	MGIQRLDISPLGRVEGDLDVRVDIDDGQVVNAWTHAELFRGFEVILRGKDPQAGLIVTPRVCGICGASHLTSAAWALDTAWKTEVPRNAILARNIGQIVETIQSIPRYFYGLFAIDLTNKKYQHSHFYQEACRRFAPFTGKSYEIGVTISSKPVEIYALFGGQWPHSSYMVPGGVMCAPTLTDVTRAWSILEYFRTNWLEPVWLGCSLERYEEIQTYEDFMNWLDENPNHANSDLGFYWRMGLDIGLHKYGQGLGKYVTWGYLPHEVKYQNPTVEGRNAAMIMKSGVYDSFSDTHVPMNHGFVRENTSHSWYNEGTGDVHPYDRETRPTQNNAKDFDNEYSWGTAVTHIDHGRLEAGPLARQLVAGGTHGETWQHYDGFILDAFKQMGGPSIHIRQLAR…
WP_096716290.1	Cyanobacteria	Aulosira	laxa	MTIQTLDISPVGRVEGDLDVRVEIEDGYVVNAWTHAELFRGFEIILRGKDPQAGLIVTPRICGICGGSHLTSASWALDTLWGTEVPRNAILARNLGQIVETIQSIPRYFYGLFAIDLTNKKYRNSRFYEEATKRFAAFTGTSYELGVTISAKPVEIYALLGGQWPHSSYMVPGGVMCAPTLTDITRAWSLLEYFRTNWLEPVWLGCSLERYEEIQTYDDFMDWLDEDRKHRESDLGLYWRMGLDIGLDRFGAGVGKYVTWGYLPHEDKYQQPTIEGRNAAMIMKSGVYDSFGDTHSLMHPSFARENTTHSWYDEGTADVYPGDRTTNPIQKNTKDFDNAYSWASAVLHKDFGRLEAGPLARQLVAGGKHGESWQHQDGFILDVFKQMGGPSIHVRQLAR…
WP_107671258.1	Cyanobacteria	Cyanothece	sp. BG0011	MAVQKLEISPVGRVEGDLDVRVDIEDGQVVNAWTKAELFRGFEVILKGKDPQAGLIVTPRICGICGASHLTSASWALDTAWGTEVPRNAILARNLGQLVETIQSHPRHFYALYAIDLTNKKYKNSPFYEEACKRFSAFTGTSYELAITTSAKPVELYALFGGQWPHSSYMVPGGVMCAPTLTDITRGWGIMEYFRTNWLEPVWLGCSLERYEEIQTYEDFLEWLDESPNHANSDLGFYWRMGLDIGLDKYGGGPGRYLTWGYLPHEDKYQHPTIEGRNAAVIMKGGVYDSFTDMHHMVDHTFARENTSHAWYEEGTADVHPFDRTTQPKHINTNDYDGKYSWSTAVSHKDLGRMEVGSLARQLVAGGKHGESWQHYDGLILDMFKKMGGPSIHLREFAR…
WP_119260820.1	Cyanobacteria	Cyanobacterium endosymbiont of	Rhopalodia gibberula	MAIKTLELSPVGRVEGDLDVRVDIEDGRVVNAWTKAELFRGFEVILKGKDPQSGLIVTPRICGICGASHLTCASWALDTIWKTEVPRNAILARNLGQLVETIQSHPRHFYALYAIDLTNKKYKNSPFYEEACKRFSAFTGTSYELAITISAKPVELYALFGGQWPHSSYMVPGGVMCAPTLTDVTRGWGIMEYFRTNWLEPVWLGCSLERYERIKTYEDFLEWLEESPNHANSDLGFYWRMGIDIGLDKYGQGPGRYLTWGYLPHEDRYQKPTIESRNAAVIMKAGVYDSFTDTHRMVDHTFARENTSHAWYEEGTSDVHPFYRETRPKEKNTGDYENKYSWATAVSHKDLGRMEVGSLARQLVAGGTKGESFQHYDGLILDMFKKMGGPSIHLREFAR…
WP_124143875.1	Cyanobacteria	Okeania	hirsuta	MVQTKVQTLDISPVGRVEGDLDVRVDIQDGYVTNAWTQAQMFRGFEVILKGKDPKAGLIVTPRICGICGASHLTCASWALDTAWQTEVPRNAILARNLGQLVETLQSHPRYFYGLYAIDLTNKKYQNSPFYEEACKRFAAFTGTSYEPGITVAAKPVEIYALFGGQWPHSSFMVPGGVMCAPTLTDVTRAWAMLEYYRTNWLEPIWLGCSIDRFEQIQTYDDFMEWLDENPAHASSDLGFYWRMGLNIGLDKIGAGVGKYMSWGYLPHEDKYQRPTIEGRNAAMIMKSGVYDSTTDIHQLMEHTFTRENTAHAWYNEGDGDVHPFDRTTVPIPNNDIDFDGAYSWSTAVSHQDLGRMEVGALARELISGGDHGESWQYKDGLVLDMFKKMGVPSVHLRV…
WP_124977705.1	Cyanobacteria	Aphanothece	sacrum	MPIKTLEISPVGRVEGDLDVRVDIEDGYVVNAWTKAELFRGFEVILKGKDPQAGLIVTPRICGICGASHLSCASWALDTAWGTEVPRNAILARNLGQLVESIQSHPRHFYALYAIDLTNKKYKNSPFYEEACKRFSAFRGTSYEIAITTSAKPVELYALFGGQWPHSSYMVPGGVMCAPTLTDVTRGWGIMEYFRTNWLEPVWLGCSLERYEQIQTYDDFMAWLEESPNHANSDLGFYWRMGLDIGLDKYGAGPGKFLTWGYLPHEDKYQKPTIEGRNAAVIMKGGVYDSLTDTHHMVDHTFARENTSHGWYEEGTADVHPFDRNTRPKENNAGDYDDKYSWATAVSHKDLGRMEVGSLARQLVAGGKHGESWQHYDGLVLDMFKKMGGPSIHLREFAR…
WP_127053975.1	Cyanobacteria	Trichormus	variabilis	MPIQTLDISPVGRVEGDLDVRVEIENGYVTNAWTHAELFRGFEIILRGKDPQAGLIVTPRICGICGGSHLSSASWALDTAWGNEVPRNAILARNLGQIVETMQSIPRYFYGLFAIDLTNKNYRRSHFYDEACRRFAAFTGKSYEIGITISGKPVEIYALLGGQWPHSSYMAINWAIACIVGICKDRFNDSLAFP
WP_127081030.1	Cyanobacteria	Calothrix	desertica	MGTQILDISPVGRVEGDLDVRVEIEDGQVVNAWTHAELFRGFEVILRGKDPQAGLIVTPRVCGICGASHLTSAAWALDTAWGTEVPRNAILARNLGQLAETLQSIPRYFYGLFAIDLTHEKYRHSPYYPEAVKRFSAFTGKSYEKGITLSAKPVEIYALFGGQWPHSSYMVPGGVMCAPTLTDVTRAWSILEFFRRNWIEEVWLGCSLERYEEIRTYDDFMAWLNEKPEHWNSDLGLYWRMGLDIGLDKFGAGVGRYISWGYLPHETKYQKPTIENRNSAMIMKGGVYDSFSDTHTAMNQEFVRENMTHSWYEESETDIHPLDRTTKPSPNNKKDFNNAYSWSTAVLHQNQGRLEAGPLARQLVAGGKHGESWQHRDEFILDVFKKMRGANVHLRQLAR…
WP_137909369.1	Cyanobacteria	Dolichospermum	planctonicum	MPIQTLDISPVGRVEGDLDVRVEIENGYVTNAWTHAELFRGFEIILRGKDPQAGLIVTPRICGICGGSHLSSASWALDTAWGTEVPRNAILARNLGQIVETIQSIPRYFYGLFAIDLTNKNYRRSHFYDEACRRFAAFTGKSYEIGITISGKPVEIYALLGGQWPHSSYMVINW
WP_014511332.1	Deinococcota	Thermus	thermophilus	MAETKVQKRREEVHVHALGRVEGDLDVRVLIEDGVVVEAWTQATMFRGFEIILKGKDPQAGLIVTPRICGICGGSHLYKSVYALDTAWHTEVPPNATLIRNIAQACETLQSIPRWFYALFAIGLTHKNYQRSKLYEEVCRRWAPFTGTSYEVGVVTSAKPVEVYAIFGGQWPHSSFMVPGGVMCGPTLSDITRSISILEYYRTTWLEPVWLGCSVDRWLENKTWGDVLKWLEEKPEHFNSDLGLFIRYCMEIGLDKMGAGPGRYLAMGTYFHPEKYRFPTIEGRNAALISRAGVYDGREFHDFDQARVREDVTYSYFRGESFLHPFEGVTEPLDPAEAEKQGKYTWAKAPRYDLPGVGPIPLEAGPLARQVVAGRPGAEPWQDYDPLFLNIVKEIGPSV…
WP_126165446.1	Deinococcota	Thermus	scotoductus	MAETKVQKRREEVHVHALGRVEGDLDVRVLIEDGVVVEAWTQATMFRGFEIILKGKDPQAGLIVTPRICGICGGSHLYKSVYALDTAWHTEVPPNATLIRNIAQACETLQSIPRWFYALFAIGLTHKNYQRSKLYEEVCRRWAPFTGTSYEVGVVTSAKPVEVYAIFGGQWPHSSFMVPGGVMCGPTLSDITRSISILEYYRTTWLEPVWLGCSVDRWLENKTWGDVLKWLEEKPEHFNSDLGLFIRYCMEIGLDKMGAGPGRYLAMGTYFHPEKYRFPTIEGRNAALMSRAGVYDGREFHDFDQARVREDVTYSYFRGESFLHPFEGITEPLDPAEAEKQDKYSWAKSPRYELPGAGPISLEAGPLARQVVAGRPGAEPWQDYDPLFLNIVKEIGPSV…
AEW07005.1	Firmicutes	Sulfobacillus	acidophilus	MNSETRQIGKKMEIEVHALGRVEGDLDVKVHVEDGVVVDAWTEASMFRGFEMILKGKDPQAGLIVTPRICGICGGSHLYKSVYALDTAWQTEVPPNATLVRNIAQACETIQSVPRWFYALFAIGLTHRNYAKSPLYDEVVRRWAPFVGESYEIGVTLSNKPVEVYAIFGGQWPHSSFMIPGGVMCAPTLTDITRSISILEYFQQNWLEKVWLGCSIDRWLQNQSWDDVLGWLEESSSHQNSDLGLFLRFCMDVGLDKYGAGPGRFLAMGTFFNPDRYRRPTIETRNAALISRSGIYDGKTFHDFDQARVREDHTHAFYRGTGSLHPFDGVTEPIDPNEGRLLGKYTWAKAPRYDIPGVGELAMETGPLARQVMAGRPGAESWQDYDPLMLNVINQVGPS…
OJF18094.1	Firmicutes	Bacillaceae	bacterium G1	MSQQVVSTGKKKSLKVHSLGRVEGDLDVRVDIEDGVVVDAWTEATMFRGFEIILKGKDPQAGLIVTPRICGICGGSHLYKAVYALDTAWGTEVPPNATLIRNIAQAAETLQSIPRWFYALFAIGLTHQNYASSALYDEVVRRWAPFEGVHYELGVEVSIKPVEIYAIFGGQWPHSSFMVPGGVVCAPTLSDITRSTSILEYYREAWLEKILLGCSVERWLENKTWHDVLQWLDEKPEHRDSDMGLFLRFCMENGLDKYGAGPGRYIATGTFFHHEKYRYPTIEGRNAALIARSGVYDGENFHDFDQAQVREDHTYSFFRGSGSLHPFEGVTDPMDTEEGKKEGKYTWAKAPRYLLPGGEVPLEAGPLARQVIAGRPGAEDWQDYDPLIFNIVKEIGPSV…
OUM85934.1	Firmicutes	Bacillus	thermozeamaize	MSQQVVSTGKKKSLKVHSLGRVEGDLDVRVDIEDGVVVDAWTEATMFRGFEIILKGKDPQAGLIVTPRICGICGGSHLYKAVYALDTAWGTEVPPNATLIRNIAQAAETLQSIPRWFYALFAIGLTHQNYASSALYDEVVRRWAPFAGVHYELGVEVSIKPVEIYAIFGGQWPHSSFMVPGGVVCAPTLSDITRSTSILEYYREAWLEKILLGCSVERWLENKTWHDVLQWLDEKPEHRDSDMGLFLRFCMENGLDKYGAGPGRYIATGTFFHHEKYRYPTIEGRNAALIARSGVYDGEHFHDFDQGQVREDHTYSFFRGSGSLHPFEGVTDPLDTEEGQKEGKYTWAKAPRYLLPGGEVPLEAGPLARQVIAGRPGAEDWQDYDPLMFNIVKEIGPSV…
PTQ56435.1	Firmicutes	Carbobacillus	altaicus	MTMNNPKVTDRQALKVHSLGRVEGDLDVRVMIENGVVVEAWTEATMFRGFEIILKGKDPQAGLIVTPRICGICGGSHLTKAVYALDTAWHTQVPPNATLVRNIAQAAETLQSMPRWFYALFAIGLTHENYKNASLYEEVYKRWAPFTGTSYEIGVLESAKPVEIYAIFGGQWPHSSFMVPGGVMCGPTLSDITRSLSILEHYREYWLEKVWLGCSVERWMENKTWDDVLAWLDEKPEHRDSDLGLFIRYSQEIGIDRYGGGPGKFLATGSFFEPDLYQYPTIEGRNQALISRSGVFDGNNFHDFDQMRIREDHTHSFFRGGGSYHPFEGVTDPIDPEMGAKEGKYTWAKAPRYDLPDVGELAMETGPFARQVIAGRPGAEAHQDYDPLIYNIFKELGPS…
TYL24911.1	Firmicutes	Streptococcus	pyogenes	VGRVEGDLDVRVNIQDGVVVDAWTQAELFRGFEIILRDKDPQAGLVVTPRACGICGASHLTCAAWALDTAWQTEVPRNAILARNLGQLVESLQSLPRHHYGLFMIDYTHKNYSGSKYYEEAVKRWAPFTGANYEIGVTISGKPVEIYALLG
WP_013076020.1	Firmicutes	Kyrpidia	tusciae	MVSDNQVSADKKRTMRVHSLGSVEGDLNVKVEIEGNTVVNAWTESTMFRGFEIILKGKDPQAGLIVTPRICGICGGSHLYKAAYALDTAWHTEVPPNATLIRNIAQAAETLQSIPRWFYALFAPRLTNNNYKSASLYDEVVRRWDPFAGEHFEIGVAVSGKPVEIYAIFGGQWPHSSFMVPGGVMCAPTLSDITRSTSILEYYKENWLEKVLLGCSVERWLENQTWDDVLKWLDEKPEHYNSDLGLFIRYSMEIGLNQYGAGPGRYITAGSFFHPEKYTHPVINKRNEGLIFRAGIYDGQNFHDFDQERVREDHTYSFYRGSESLHPFDGKTDPIDPEEGQKEGKYTWAKAPRYQLHDEEISLEAGPLARQVMAGRPGAEDWQDSSPLFLNIIQSIGPS…
WP_013400906.1	Firmicutes	Parageobacillus	thermoglucosidasius	MKKQGAIIKTNKMEVKVHSLGRVEGDLDVKVAIEDGVVVDAWTEATMFRGFEMILKGKDPQAGLIVTPRICGICGGSHLTKAVYALDTAWGTEVPPNATLIRNIAQAAETIQSIPRWFYALFAIGLTHQNYASSKLYDEVVRRWAPFEGEHYEIGVTVSAKPVEIYAIFGGQWPHSSFMVPGGVVSAPTLSDITRSIAILEYYRETWLEKILLGCSAERWLENKSWNDVLAWLDEKPEHRNSDLGLFIRYSMEIGLDKYGAGPGRYLAAGSFFNPQQYRYPTIEGRNAALISRSGIFDGEKFHDFDQARIREDHTHSFYRGSGVYHPFEGVTDPVDPFEGRKEGKYTFAKAPRYDIPGIGETPLEVGPLARQVIAGRPGAEEWQDYDPLFLNMIKEIGP…
WP_028986316.1	Firmicutes	Thermicanus	aegyptius	MNKQEAVAKKKMEMKVHSLGRVEGDLDVKVLVEDGIVVDAWTEATMFRGFEMILKGKDPQAGLIVTPRICGICGGSHLTKAVYALDTAWGTEVPPNATLIRNLGQAAETIQSIPRWFYALFAIGLTHKNYASSHLYEEAVRRWAPFVGEHYEIGVLVSAKPVEIYAIFGGQWPHSSFMVPGGVVSAPTLSDITRSISILEQYRETWLEKILLGCSVERWLENKTWADILAWLDEKPEHRDSDLGFFIRYSMELGLDKYGAGPGRYLAMGSFFHPQNYRYPTIEGRNAALIARSGVFDGEDYHDFDQTRVREDHTYSFYRGGGSYHPFEGVTDPLDPMEGQKEGKYTFAKAPRYALPGVGEIPLEVGPLARQVIAGRPGAEDWQDFDPLFRNIIKEIGPS…
WP_029421095.1	Firmicutes	Alicyclobacillus	macrosporangiidus	MSKQGVEVSKKMELKVHSLGRVEGDLDVRVAVEDGVVVDAWTEATMFRGFEIILKGKDPQAGLIVTPRICGICGGSHLTKAVYALDTAWHTEVPPNATLIRNVAQAAETIQSIPRWFYALFAIGLTHQNYASSDLYDEVVRRWAPFEGEHYAIGVTVSSKPVEIYAIFGGQWPHSSFMVPGGVVSAPTLSDITRSISILEHYRETWLEKILLGCSVERWLENKTWSDVLNWLDERAAHRNSDLGLFIRYSMDIGLDKYGSGPGRYLAAGSFPHPQKYRFPTIDGRNAALISRSGVYDGKTFHDFDQERIREDHTHSFFRGSGSLHPFVGVTDPIDPVEGQKEGKYTFAKAPRYEVPGMGAVSLEAGPLARQVIAGRPGAEEWQDYDPLFLNIIQEIGPS…
WP_035101763.1	Firmicutes	Aneurinibacillus	terranovensis	MSKQGTKTVIKSNKTEIKVHSLGRVEGDLDVKVTIENGVVVDAWTEATMFRGFEMILKGKDPQAGLIVTPRICGICGGSHLTKAVYALDTAWNTQVPPNATLIRNIAQAAETIQSIPRWFYALFAIGLTHKNYASSKLYEEVVRRWAPFEGEHYEIGVTVSAKPVEIYAIFGGQWPHSSFMIPGGVMSAPTLSDITRSISILEYYRDSWLEKILLGSSVERWLENKTWSDVLAWLDEKPEHRDSDLGLFIRYSMEIGMDKYGAGPGSYLATGNFFHEEKYRYPTIEGRNAALIARSGIFDGKEYHDFDQARIREDHTYSFYRGSGSYHPFEGITEPIDPIEGQKEGKYTFAKAPRYDIPGMGETPLEVGPLARQVMAGRPNAEEWQDYDPLFLNIINEI…
WP_044896540.1	Firmicutes	Bacillus	alveayuensis	MMNKKNIVKTDIKELKVHSLGRVEGDLDVKIFIENGVVVDAWTEATMFRGFEMILKGKDPQAGLIVTPRICGICGGSHLTKAVYALDTAWGTEVPPNATLIRNIAQASETLQSIPRWFYALFAIGLTHRNYNYSKLYDEVVRRWAPFAGEHYEIGVTISAKPVEIYAIFGGQWPHSSFMVPGGVVSSPTLSDITRSISILEYYRENWLEKILLGCSVERWLENKTWDDILAWLDEKQEHRDSDLGLFIRHSMEIGLNKYGAGPGRYLASGSFFHPHKYRYPTIEGRNASLIARSGVFDGEKFHDFDQARIREDHTYSFYRGSGSYHPFEGVTEPIDPVEGQKEGKYTFAKAPRYDVMGIGETPLEVGPLARQVIAGRPDAEEWQDYDPLFLNIIKEVGP…
WP_063387611.1	Firmicutes	Aeribacillus	pallidus	MKKQEAIVKTNKLEIKVHSLGRVEGDLDVKVAIDDGVVVDAWTEATMFRGFEMILKGKDPQAGLIVTPRICGICGGSHLTKAVYALDTAWGTEVPPNATLIRNIAQAAETIQSIPRWFYALFAIGLTHRHYASSKLYHEVVRRWAPFEGEHYEIGVTVSAKPVEIYAIFGGQWPHSSFMVPGGVVSSPTLSDITRSISILEYYRENWLEKVLLGCSAERWLENKTWDDVLAWLDEKPEHRNSDLGLFIRYSMEIGLDKYGAGPGRYLATGSFFNPQQYRYPTIEGRNAALISRSGIFDGENFHDFDQARIREDHTHSFYRGSGSYHPFEGVTDPVDPIEGQKEGKYTFAKAPRYDIPGIGETPLEVGPLARQVIAGRSGAEEWQDYDPLFLNLIKEIGP…
WP_066203595.1	Firmicutes	Hydrogenibacillus	schlegelii	MSQKGSEIRTIDRKDLKVHSLGRVEGDLDVRVAIENGVVVDAWTEATMFRGFEIILKGKDPQAGLIVTPRICGICGGSHLTKAVYAIDTAWSTEVPPNATLVRNIAQAVETLQSMPRWFYALFAIGLTHENYKKSPLYDEVVKRWAPFTGTSYEIGVIESAKPVEIYAIFGGQWPHSSFMVPGGVMCAPTLSDVTRSISILEHYREYWLEKVWLGCSVERWLENKTWKDVLNWLEEKPEHRDSDLGLFIRYSMDIGLDKYGRGPGRFIAMGSFFEPDLYRFPTIEGRNRALISRSGVYDGENFHDFDQMRVREDHTYSFFRGGGAYHPFDGVTEPIDPQEGAKEGKYTWAKAPRYDVPGIGELALEAGPLARQVIAGRPGAEKHQDYDPLIFNIVKEIG…
WP_089097594.1	Firmicutes	Parageobacillus	galactosidasius	MKKQGTFVKTNKKEIKVHSLGRVEGDLDVKVVVEDGVVVDAWTEATMFRGFEMILKGKDPQAGLIVTPRICGICGGSHLTKAVYALDTAWGTEVPPNATLIRNIAQAAETIQSIPRWFYALFAIGLTHRNYASSKLYDEVVRRWAPFEGEHYEIGVVISAKPVEIYAIFGGQWPHSSFMVPGGVVSAPTLSDITRSISILEYYRENWLEKILLGCSVERWLENKTWADVLAWLDEKPEHRNSDLGLFIRYSMEIGLDKYGAGPGRYLAAGNFFNPQQYRYPTIEGRNVALISRSGIFDGEKFHDFDQARIREDHTYSFYRGSGSYHPFEGVTDPLDPVEGQKEGKYTFAKAPRYDIPGIGETPLEVGPLARQVIAGRSGAQEWQDYDPLFLNIIKEIGP…
WP_096180843.1	Firmicutes	Effusibacillus	lacus	MNKQETMFKSQKMEVKVHSLGRVEGDLDVKVIVEDGVVVDAWTEATMFRGFEMILKGKDPLAGLIVTPRICGICGGSHLTKAVYALDTAWGTEVPPNATLIRNIAQAAETIQSIPRWFYALFAIGLTHQNYASSKLYDEVVRRWAPFEGEHYEIGVTVSAKPVEIYAIFGGQWPHSSFMVPGGVVSAPSLSDITRSISILEYYRENWLEKIFLGSSVERWLENKTWADVLAWLDEKPEHRDSDLGLFIRYGMEIGLDKYGAGPGRYLAAGNFFHPQKYRYPTIEGRNEALIARSGVFDGEEYHDFDQARVREDHTHSFYRGSGSLHPFEGVTEPVDPVEGQKEGKYTFAKAPRYDLPGVGEIPMEVGPLARQVMAGRPGAEKWQDYDPLFLNIIKEVGP…
WP_100667473.1	Firmicutes	Kyrpidia	spormannii	MSVAEGAQMSAAKTKGQQRIRISPAGRVEGDLDFEVDIKDGRVTRAEARAVMFRGFEKILKGKDSWLGITMTPRICGICGIGHITSAVKLVDMASGNGIGGVDLPIQARIVRNIVGSTESHMSGIRHHWLLFGPDMVNEAYSGWSEYEKLKERMQPFTGTSYRAAVAWSKKAVEITAIFAGQQPHPASFVPGGVTSSPTLGDITKSLGILQDVREHFIEKHILHGKLEDYLAIRTWEDLQEWLGRGDHEDSDLGLFIRQALHFGWHTWGRGTGYFLGYPSYETEPGQFWYPGGLYSSAFMYNGTYEPVGDPLEFQQQIMEHHAHSFYQGEGPFHPSQGQTEPIADLQNPGDKYSFAKAPRFRGLAVEVGPFARLLTQGDPLIRDMEKKLGPSVFLRQFA…
WP_116900183.1	Firmicutes	Thermaerobacter	sp. PB12/4term	MSANSVGTQGAKMDVHVHALGRVEGDLDVRVAIEDGVVVDAWTEATMFRGFEIILKGKDPQAGLIVTPRICGICGGSHLYKAVYALDTAWQTEVPPNATLIRNIAQACETLQSIPRWFYALFAIGLTHRNYSRAKLYEEVARRWAPFTGTSYEVGVVTSAKPVEIYAIFGGQWPHSSFMVPGGVMCGPTLSDITRSISILEYYRETWLEGVWLGCSVDRWLENETWDDVLRWLDEKPQHRDSDLGLFIRYCLEIGLDKYGAGPGRYLAMGTYFHPEKYRYPNIEGRNAALISRAGVYDGEDFHDFEQARVREDHTHSFFRGSASLHPFEGVTEPVDPAEGKKQDKYTWAKAPRYMLPGGEEVSLEAGPLARQVIAGRPGAEPWQDYDPLFLNIVRELGP…
WP_141603193.1	Firmicutes	Ureibacillus	terrenus	MAQQTIKVPALGRVEGDLDVKVTIEDGVVVDAWTEATMFRGFEKILIGKDPQAGLIMTPRICGICGGSHLTKSAYALDTAFHTEVPPNATLVRNIAQATETIQSIPRWFYALFAIGLTHKNYQSASLYEEVHKRWAPFVGENYVKGVTISAKPVEIYAIFGGQWPHSSFMIPGGVMCAPTLSDITRSISILGYFRKNWLESTLLGCSIERWLQNETWSDVLEWLEEKEEHYESDLGLFIRYSREIGLDKYGAGPGKYLAAGSFPNPEKYIHPTIESRNGALIARSGVFDGENFHDFDQARVREDYTHSFYEGEGSYHPFEGFTNPLDPEEGKKLGKYTFAKAPRYLLDSGETPLEVGPLARQVIAGREGAEDWQDYDPLIYNIVKEIGPSIMVRVLARL…
WP_146811639.1	Firmicutes	Aneurinibacillus	danicus	MSKQGTKTIIKSNKTEIKVHSLGRVEGDLDVKVTIENGVVVDAWTEATMFRGFEMILKGKDPQAGLIVTPRICGICGGSHLTKAVYALDTAWNTQVPPNATLIRNIAQAAETIQSIPRWFYALFAIGLTHKNYASSKLYEEVVRRWAPFEGEHYEIGVTVSAKPVEIYAIFGGQWPHSSFMIPGGVMSAPTLSDITRSISILEYYRDSWLEKILLGSSVERWLENKTWSDVLAWLDEKPEHRDSDLGLFIRYSMEIGMDKYGAGPGSYLATGNFFHEEKYRYPTIEGRNAALIARSGIFDGKEYHDFDQARIREDHTYSFYRGSGSYHPFEGITEPIDPIEGQKEGKYTFAKAPRYDIPGMGETPLEVGPLARQVMAGRPNAEEWQDYDPLFLNIINEI…
WP_156798862.1	Gemmatimonadota	Gemmatimonas	aurantiaca	MATATQPMPSDLRISPLGRVEGDLDLRVTIRDGVVTDAWTEASMFRGFEIILRGKDPQAGLIVTPRICGICGGSHLYKAAYALDTAWKTHLPHNATLIRNIAQACETLLSIPRWFYALFAVDLINKKYAHLPEYDEVVKRFAPFVGTSFEPGVTLSAKPVEVYAIFGGQWPHSSFMIPGGVMCAPSLSDVTRSIAILDMWRREWLEKQWLGCSIDRWLEIKSWNDMLAWAEENESQRNSDCGLFIRFAQRAGLDKYGQGVGAFLSTGTFFDPKLYERPTVEGRNAALMSRAGIYDGSAFHDFDHLNVREDTAHSFYRGDKSLHPWQGETDPIDPLDGHKQGKYSWAKSPRYDVPGKGAIPLEAGPLARQIIAGRGDAAAHQDYDPFILDAIQTVGPSIL…
HAA54023.1	Myxococcota	Myxococcales	bacterium	MANNVQVETLDISPVGRVEGDLDIRVDIEDGHVVNAWTQAEMFRGFEVILRGKDPQSGLVVTPRACGICGASHLSCASWALDTAYQTHVPRNAILARNLGQLTESIQSIPRYFYGLYAIDMVNPKYKGSKYYEEACKRFAPFTGTSYELGVTISGKPVEIYALLGGQWPHSSYMVPGGVMCAPTLTDITRAWSILEYFRRNWLEPCWLGCSLERYEEIQTYDDFMAWMDEKPEHANSDLAFYWKAGLDYGLDKYGAGCGRYITWGYLPHEDRYQHPTIDNRNDAVIMKSGIYNSHNDSHITMEQARVRENTSHAWYSEGNGDFHPFDRTVSAISNNETNFDGNYTWCTAVSDVELGRCEAGPLSRQLVAGGKHGQGWQHHDPFILNVFKAVGGASLHLR…
HBP88568.1	Nitrospirota	Nitrospiraceae	bacterium	MAVQTLDISPVGRVEGDLDVRVEVDNGVVTNAWTQAELFRGFEIILRDKDPQAGLVVTPRACGICGASHLTCAAWALDTAWKTTVPRNAILARNLGQIVESLQSQPRYFYGLYAIDLTNKKYRKNQYYEEACKRFAPFTGKSYEIGVTISGKPVEIYAIMGGQWPHSSYMVPGGVMCAPTLSDITRAWSILEYYKTNWLEPVWLGCSLERYEQIKTYNDFMAWLDENPAHANSDLGFYWRMGLDIGLGKYGGGVGKYFSWGYLPHEDKYQKPTIETRQASVIMKGGVYDGATDTHREVSQDVVRENTTHSWYDEGESDVHPYDRTTKAVQNNDTDFAGTYSWCTAVRHLDLGRLEAGPFARQMVAGGRHGEDWQHYDGFILDVYKRMGGPSLHLRQLAR…
WP_053379275.1	Nitrospirota	Nitrospira	moscoviensis	MAVQTLDISPVGRVEGDLDVRVEVDNGVVTNAWTQAELFRGFEIILRDKDPQAGLVVTPRACGICGASHLTCAAWALDTAWQTTVPRNAILARNLGQIVESLQSQPRYFYGLYAIDLTNKKYRNSRFYEEACKRFAPFTGKSYELGVTISGKPVEIYALMGGQWPHSSYMVPGGVMCAPTLADITRSVSLLEYYKNNWLEPVWLGCSLERYEQIKTYEDFNAWLDEKPSHGNSDLGFYWRMGLDIGLHKYGGGLGKYVSWGYLPHEDKYQKPTIEGRAAAVIMKGGVYDGATDMHKPMSHEFVRENTSHSWYEEGAADVHPYDRVTKAKGNNVTDFSGTYSWATAVSHTELGRLEAGPFARQMVAGGKHGEPWQHYDGFILDMYKKLGGPSLHLRQIAR…
MAT70222.1	Planctomycetota	Planctomycetaceae	bacterium	MATAAPMRISPLGRVEGDLDLKLEVTDGVVTDAWTEASMFRGFEIILKGKDPQAGLIVTPRICGICGGSHLYKACYALDTAWQTHVPRNATLVRNIAQACETLQSIPRWFYALFAIDLTNKNYANLPEYDEVVRRFAPFVGTGYEKGVTLSGKPVEVYAIFGGQWPHSSFMVPGGVMCGPNLADVTRSIAILDYWKREWLEKEWLGCSIDRYLELKTWDDLWKWADENDSQRNSDLALTLRFSRAAGLDKYGQGCGNFIATGTYFEPSLYEHPTIDGRNAALINRSGIYDGAEFHDFDHLNVRESTAHSFFKGDTYLHPWDGKTEPIDPADGHKQGKYSWAKSPRYEVPGKGPLPLEAGPLARQVIAGREGAADHQDYDPLILDAIKSEGASVLVRVMA…
WP_012536298.1	Proteobacteria (Thiobacillia)	Acidithiobacillus	ferrooxidans	MATAVQTLDISPVGRVEGDLDVRVDIRDGVVVEAYTQAELFRGFEVILRDKDPQAGLVVTPRACGICGASHLTCAAWALDTAWQTEVPRNAILARNIGQLVESLQSMPRHHYGLFMIDMVNENYRHGKFYDEAVRRYAPFTGTNYEIGVTISGKPVEIYALFGGQWPHSSYMVPGGVMCAPTLSDVTRSWSILEYFRTNWLEPVWLGCSMERYEQIKSYDDFMAWLNERPEHADSDLGMYYRISEDVGLMKFGGGLGKYVSWGYIPHEDRYQHPTIDTRQQSVVMKGGVYDAKADKFHPMNQSFTRESTTHGWYDEGSNPVHPFNRTTRPMQSNDRDFSGAYTWCTEVAHEQLGRMEAGPLSRQLIAGGDHGESWQHSDPFILDVYKKMGPSLWLRHFA…
WP_081577122.1	Proteobacteria (Thiobacillia)	Acidithiobacillus	thiooxidans	MATSVQTLDISPVGRVEGDLDVRVDIRDGVVVEAYTQAELFRGFEVILRDKDPQAGLVVTPRACGICGASHLTCAAWALD TAWQTEVPRNAILARNIGQLAESLQSLPRHHYGLFMIDMVNENYRHGKFYDEAVRRYAPFTGTNYEIGVTISGKPVEIYA LFGGQWPHSSYMVPGGVMCAPTLADVTRSWSILEYYRTNWLEPVWLGCSMERYEQIKSYDDFMAWMDERPEHANSDLGMYYRIGEDIGLMKFGEGLGKYVSWGYLPHEDRYQHPTIDTRQQSVFMKGGVYDAKADKFHPMDQSFTRESTTHGWYDEGNSPVHPFNRTTKPMQSNNRDFNGAYTWCTEVAHEQMGRMEAGPLSRQLIAGGDIGESWQHSDPFILDVYKKMGPSLWLRH…
WP_082179247.1	Proteobacteria (Thiobacillia)	Acidithiobacillus	caldus	MATAVETLDISPVGRVEGDLDVRVDIRDGVVVEAYTQAELFRGFEVILRDKDPQAGLVVTPRACGICGASHLTCAAWALDTAWKTQVPRNAILARNIGQLSESLQSIPRHHYGLFMIDAVNENYRHSKYYEEAVKRYAPFTGKSYEIGVTISGKPVEIYALFGGQWPHSSYMVPGGVMCSPTLSDITRSWSILEYFRTNWLEPVWLGCSMERYEAIKSYDDFMAWLEERPEHANSDLGMYYGIGKDIGLTKFGAGLGKYITWGYLPDEDRYQRPTIETRQQSVYMKAGVYDAKTDKFYPVDQGVTRESTTHGWYDEGADPVHPFNRTTRPMQANNRDFNGAYSWCTEVAHEQLGRLEAGPLSRELIAGGNLGESWQHSDPLVLDMYKKMGPSVWLRHFA…
ABF54901.1	Proteobacteria (α)	Sphingopyxis	alaskensis	MARSEARRTQNFGRITMAATQTLDISPVGRVEGDLDVRVDIENGIVTNAWTQAEMFRGFEVILKNKDPQAGLVVTPRACGICGASHLSCAAWALDTAWGTTVPRNAILARNLGQIVETIQSIPRHHYGLFMIDYTNQNYAKSKFYEEAVKRYAPFTGTSYEAGVTISGRPVEIYALLGGQWPHSSFMVPGGVMCAPTLTDVTRAWSILEHFRRNWIEPLFLGCSMERYEEIRTYDDLMAWLDEKPEHANSDLGMFIRMSLDIGLDKYGKGHGKFISWGYLPHEDRYNNPTIEGRNGAVIMKSGVFDGASDTFKLMDQGNTREDMQHAWYDEGDGLHPFDRTTNPVAKNDIDTDGKYSWSTAVRHSDNGRLEAGPLARQLIAGGDHGESWQHSDGLVLDM…
EHJ58200.1	Proteobacteria (α)	Novosphingobium	pentaromativorans	MARSEARRTQNFGRITMAATQTLDISPVGRVEGDLDVRVDIENGIVTNAWTQAEMFRGFEVILKNKDPQAGLVVTPRACGICGASHLSCAAWALDSAWGTTVPRNAILARNLGQIVETLQSIPRHHYGLFMIDYTNQNYAKSKFYEEAVKRYAPFTGTSYEAGVTISGRPVEIYALLGGQWPHSSFMVPGGVMCAPTLTDVTRAWSILEHFRRNWIEPLFLGCSMERYEEITTYDQLMAWLDERPEHANSDLGMFIRMSLDIGLEKYGTGHGKFISWGYLPHEDRYNNPTIEGRNSAVIMKSGTFDGASGAFKLMDQGNVREDMQRAWYNEGDDIHPFDRTTMPIAKNDIDTDGKYSWSTAVRHAEHGRLEAGPLARQLIAGGDHGEAWQHSDGLVLDM…
HBX94664.1	Proteobacteria (α)	Hyphomonas	sp.	VRVDIEDGVVTNAWTHAELFRGFEVILKDKDPQAGLVVTPRACGICGASHLTCAAWALDTAWGTEVPRNAILARNLGQIVESLQSLPRHHYGLFMIDFT
MAF59870.1	Proteobacteria (α)	Blastomonas	delafieldii	MAATQTLDXSPVGRVEGDLDVRVDIENGIVTNAWTQAEMFRGFXVILKNKDPQAGLVVTPRAXGIXGASHLSCAAWALXXAWGTTVPRNAILARNLGQIVETLQSIPRHHYGLFMIDYTNQNYAKSKFYEEAVKRYAPFTGTSYEAGVTISGRPVEIYALLGGQWPHSSFMVPGGVMCAPTLTDVTRAWSILEHFRRNWIEPLFLGCSMERYEEITTYDQLMAWLDERPEHANSDLGMFIRMSLDIGLEKYGTGHGKFISWGYLPHEDRYNNPTIEGRNSAVIMKSGTFDGASGAFKLMDQGNVREDMQRAWYNEGDDIHPFDRTTMPIAKNDIDTDGKYSWSTAVRHAEHGRLEAGPLARQLIAGGDHGEAWQHSDGLVLDMYRKLGGASTYLRHFAR…
MAW80700.1	Proteobacteria (α)	Marinicaulis	sp.	MSQAAVQTLDISPVGRVEGDLDVRVDIENGVVVNAWTNAEMFRGFEVILKDKDPQAGLVVTPRACGICGASHLTCAAWALDTAWGTTVPRNAIIARNLGQIVESLQSLPRHHYGLFMIDATNKNYSGSQFYEEAVKRYSPFTGTSYEAGVTISGRPVEIYALLGGQWPHSSYMVPGGVMCAPTLTDVTRAWSILEHFRRNWIEPLWLGCSMERYEEIQTYDQFLEWLDERPEHANSDLGLYWRMGMDIGLQNYGKGHGKFVTWGYLPHEDRYQKPTIAGRNDAVIMKSGVYDGASDSFKLMDQIHTREDMQHAWYDEGNSLHPFDRTTTPVSKNDIDPDGKYSWCTAVRHEENGRLEAGPLARRLVAGGPGQDFQHSDGLVLDMYRKMGGASILLRHFA…
MAY21119.1	Proteobacteria (α)	Erythrobacter	sp.	MSAVQTLDISPVGRVEGDLDVRVDIEDGVVTNAWTNAEMFRGFEVILKDKDPQAGLVVTPRACGICGASHLTCAAWALDTAWGTTVPRNAILARNLGQIVESLQSLPRHHYGLFMIDFTNQNYARSQYFEEAVKRYSPFTGTSYEAGVTISGRPVEIYALLGGQWPHSSYMVPGGVMCSPTLTDVTRSVAILEHFRRNWIEPLWLGCSMERYEEIQSYDDFLAWLDEKPEHANSDLGLYWRMAKDIGLDKYGRGHAKFVTWGYLPHEDKYQNPTIEGRNDAVIMKSGVYDGATDTHKLMDQATVREDVTHAWYDEVGGTHPFDRTTNPVGKNPIDPEGKYSWSTAVRHSDNGRLEAGALARQLVAGGSHGQDWQHSDPLILDMYRKMGGPSILLRHFAR…
MBB91815.1	Proteobacteria (α)	Magnetovibrio	sp.	MSAAVETLDISPVGRVEGDLDVRVDIENGVVTNAWTQAELFRGFEIILKDKDPQAGLVVTPRACGICGASHLTCAAWALDTAWGTTVPRNAILARNLGQIVESIQSLPRHHYGLFMIDFTNKNYSGSQFFEEAVKRYSPFTGTSYEQGVTISGRPVEIYALLGGQWPHSSYMVPGGVMCAPTLTDVTRAWSILEHFRRNWIEPLWFGCSMERYEEIKSYDDFMAWLDESPDHANSDLGMYWRMGTDIGLDNYGKGHGKFVSWGYLPHEDKYNNPTIDGRNAAVIMKSGVYDGATDTFKTMDQAFAREDTTHAWYDEGAGEVHPFDRTTNAVMNNETDHDGKYSWATAVRHAENGRLEAGPLARQLIAGGDHGEGWQHTDPLILDMYRKMGGASIQLRHF…
MBD76547.1	Proteobacteria (α)	Citromicrobium	sp.	MAATQTLDISPVGRVEGDLDVRVDIENGIVTNAWTQAEMFRGFXVILKNKDPQAGLVVTPRACGICGASHLSCAAWALXXAWGTTVPRNAXLARXLGQIVETXQSIPRHXYGLFMIDYTNQNYAKSKFYEEAVKRYAPFTGTSYEAGVTISGRPVEIYALLGGQWPHSSFMVPGGVMCAPTLTDVTRAWSILEXFRRNWIEPXFLGCSMERYEEIXTYDDLMAWLDEKPXHANSDLGMFIRMSLXXGLDKYGKGHGKFISWGYLPHEDRYNNPTXEGRNGAVIMKSGVFDGASDTFKLMDQGNTREDMQHAWYDEGDGLHPFDRTTNPVAKNDIDTDGKYSWSTAVRHSDNGRLEAGPLARQLIAGGDHGESWQHSDGLVLDMYRKLGGASIYLRHFAR…
MBR08137.1	Proteobacteria (α)	Rickettsiales	bacterium	MSTKELNISPVGRVEGDLDVKVYMENGVVTRAHTQAAMFRGFEKIMEGKDPQSGLIVTPRICGICGGSHLYCASSALDTAWGTTLTPNALLLRALGQATETIQSIPRWFYAIFATDLANKKFASKPLYQEVVKRFAAYTGTSFQSGVTASGRPVEVYALFGGQWPHSSYMVPGGVMCAPTLKDITRAHAIMNQFRLDWLETTWLGCSIERYLQIKSWDDLMAWVEENESQRNSDLGLFIRAGLEFGLDKFGQGVGKFLAFGTYLHKDRYNKPTVEGRNQALINSSGFFDGKNYHTFDHKQVFEHTDHTWFETQPPAHPWDQPLPTPVESQNLEGTDFDNKYSWSKAPRYDGHAVEAGPLSRVIMNANPNNMDHQIQDPLFGDIIQNMGPSVFTRTLARV…
PHQ93553.1	Proteobacteria (α)	Marinosulfonomonas	sp.	MSAAVETLDISPVGRVEGDLDVRVDITDGVVTNAWTSAEMFRGFEVILKDKDPQAGLVVTPRACGICGASHLTCAAWALDTAWGTTVPRNAILARNLGQIVESLQSLPRHHYGLFMIDYTNENYAMSPFYEEAVKRYSPFTGTSYEAGVTISGRPVEIYALLGGQWPHSSFMVPGGVMCSPTLTDVTRAWSILEHFRQNWIENLWLGCSIERYEEIQTLEQFEAWLDEKPEHANSDLGLFWRMSKDIGLDQYGKGHGKFVTWGYLPHEDHYQNPTIAGRSDALIMKSGTYDGATDTFSPMDQSFVREDTKHAWYDEPAGGVHPFDRTTVPTEKNTMDHAGKYSWSTAVSHAESGRLEAGALSRRLIAGNDEGKDFQHKDGLILDMYRKMGGASTMLRHF…
PHS35632.1	Proteobacteria (α)	Robiginitomaculum	sp.	MANPAIQTLDISPVGRVEGDLDIRVDIEDGVVVNAWASAELFRGFEVILKDKDPQAGLVVTPRACGICGASHLTCAAWALDTAWGTEVPRNAILARNMGQLAESLQSLPRHHYGLFMIDYTNKNYKRSKFYEEAVKRWAPFTGTNYEVGVTISGRPVEIYALLGGQWPHSSYMVPGGVMCAPTLTDVTRAWSILEHFKQNWLESMWLGCSLERYEEIKSYDDFMVWLDESPNHANSDLGMFWRMSKDIGLDKYGQGHGKYXTWGYLPHEDKYNKPTIAGRNAAMIMKSGVYDAKADTHKLMDQIHTREDVKHAWYDEPSGLHPFDRTTKPTMXNTMDHDGQYSWSTAVSHAEDGRLEAGAIARQLVAGGDHGESWQHKDPLVLDMYKKMGGASVMLRHF…
WP_012592713.1	Proteobacteria (α)	Methylocella	silvestris	MPAAVQTLDISPVGRVEGDLDVRVDVQDGVVVNAWTQAELFRGFEVILRNKDPQAGLIVTPRACGICGASHLTCAAWALDTAWGTTVPRNAILARNLGQVVESIQSLPRHHYGLFMIDYTNKNYAKSKYYEEAVKRWAPFTGTNYEIGVTISGRPVEIYALLGGQWPHSSYMVPGGVMCAPTLTDVTRSWGILEHFRRNWIEPIWLGCSLERYEEIKSLDDFKAWLDERPEHANSDLGMFWRMSEDIGLDKYGQGHGRFVSWGYLPHEDKYNKPTIEGRNASLFMKSGVYDSKTDAHQLMDQSFTREDTIRAWYDEPSGKHPFDRTTAPTRKNTVDAEGKYSWATAVRHAQAGRLEAGPLARQLIAGGPHGEEWQHYDPLVLDMFKKLGGASVMLRHFA…
WP_013896580.1	Proteobacteria (α)	Mesorhizobium	opportunistum	MSAAVQTLDISPVGRVEGDLDVRVDIQNGVVVNAWTQAELFRGFEIILRDKDPQAGLVVTPRACGICGASHLTCAAWALDTAWKAEVPRNAILARNLGQIVESLQSLPRHHYGLFMIDYTHKNYSHSKYYEEAVKRWSPYTGTNYELGVTISGRPVEIYALLGGQWPHSSYMVPGGVMCAPTLTDVTRAWSILEHFRRNWMEPVWLGCSFERYEQIRSYDDFMAWLDERPEHANSDLGMFWRMSVDVGVDKYGKGHGKYVSWGYLPHEDKYNRPTIENRNASLLMKSGVYDGAADTHKLMDQVHTREDVLHAWYDEPSGKHPFERTTKAVGKNPVEYENQYSWSTAVRHDNNGRLEAGPLARQLIAGGSHGESWQHHDPLVLDMYKKLGGASVMLRHFA…
WP_020176873.1	Proteobacteria (α)	Methyloferula	stellata	MAEAAVQTLDISPVGRVEGDLDVRVDIQNGVVVNAWTQAELFRGFEIILRDKDPQAGLVVTPRACGICGASHLTCAAWALDTAWGTTVPRNAILARNLGQLTESIQSLPRHHYGLFMIDYTNKAYSGSKYYEEAVKRWAPFTGTNYELGVTISGRPVEIYALLGGQWPHSSYMVPGGVMCAPTLTDVTRAWSILEHFRRNWLEPVWLGCSLERYEQIKSYDDFLAWLDERPEHANSDLGLFWRMSLDIGLDKYGKGHGKYVTWGYLPHEDKYNKPTIDGRNAAMIMKSGVYDGATDTHKLMEQGFTREDTMHAWYDEGTSPVHPFDRTTKPIAKNDLDHAGKYSWATAVSHVDNGRLEAGPLARQLVAGGTHGESFQWHDPLVLDMYKKMGGASVALRH…
WP_036255661.1	Proteobacteria (α)	Methylocapsa	acidiphila	MAEAAVQTLDISPVGRVEGDLDVRVDIADGVVVNAWTQAELFRGFEIILRDKDPQAGLVVTPRACGICGASHLTCAAWALDTAWGTTVPRNAILARNLGQLAESLQSLPRHHYGLFMIDYTNKAYAGSPYYEEAVKRWSPFTGAHYEAGVTISGRPVEIYALLGGQWPHSSYMVPGGVMSAPTLTDVTRAWSILEHFRRNWMEPMWLGCSLERYEQIQSYDDFLAWLDERPEHANSDLGLFWRMSLDIGLDKYGKGLGKYVTWGYLPHEDKYNHPTIEGRNAAVIMKSGVYDGKTDTHKLMDQSFTREDTLHAWYDEASPVHPFDRTTKPISKNDLDHNAKYSWSTAVAHVDNGRLEAGPLARQLVAGGKHGESWQHYDPLLLDMYKKLGGASVVLRHF…
WP_036262292.1	Proteobacteria (α)	Methylocapsa	aurea	MAEAAVQTLDISPVGRVEGDLDVRVDIADGVVVNAWTQAELFRGFEIILRDKDPQAGLVVTPRACGICGASHLTCAAWALDTAWKTTVPRNAILARNLGQLAESLQSLPRHHYGLFMIDYTNKAYASSRYYEEAVKRWAPFTGKHYEAGVTISGRPVEIYALLGGQWPHSSYMVPGGVMSAPTLTDVTRAWSILEHFRRNWMEPMWLGCSLERYEEIKSYDDFLAWLDERPEHANSDLGMFWRMSLDIGLDKYGVGLGKYVTWGYLPHEDKYNHPTIEGRNAAVIMKGGVYDGKTDSHKAMDQSFTREDTLHAWYDEGGPVHPFDRTTKPISKNDLDHNAKYSWSTAVAHIDNGRLEAGPLARQLVAGGRHGESWQHYDPLVLDMYRKLGGASVVLRHF…
WP_041006764.1	Proteobacteria (α)	Mesorhizobium	plurifarium	MSAAVQTLDISPVGRVEGDLDVRVDIQNGVVVNAWTQAELFRGFEVILRDKDPQAGLVVTPRACGICGASHLTCAAWALDTAWKTEVPRNAILARNLGQIVESLQSLPRHHYGLFMIDYTHKNYSHSKYYEEAVKRWSPFTGTNYELGVTISGRPVEIYALLGGQWPHSSYMVPGGVMCAPTLTDVTRAWSILEHFRRNWMEPVWLGCSFERYEQIQSYDDFMAWLDERPEHANSDLGMFWRMSLDVGVDKYGKGHGKYVSWGYLPHEDKYDRPTIEGRNAAVLMKSGVYDGATDSHKLMDQVYTREDLMHAWYDEPGGKHPFDRVTKPVGKNPVDYDSQYSWAVAVRHDQNGRLEAGPLARQLIAGGRHGESWQHYDPLVLDMYKKLGGASVMLRHFA…
WP_046846047.1	Proteobacteria (α)	Hyphomicrobium	denitrificans	MSAAVQTLDISPVGRVEGDLDVRVEIQNGVVVNAWTNAELFRGFEVILRDKDPQAGLVVTPRACGICGASHLTCAAWALDTAWGTTVPRNAILARNLGQLVESLQSLPRHHYGLFMIDYTNKNYAKSKYYEEAVKRWAPFTGKNYELGVTISGRPVEIYALLGGQWPHSSYMVPGGVMCAPTLTDVTRAWTILEYFRRNWMEPTWLGCTFERYEQIQSYSDFLAWLDERPEHANSDLGMFWRMSMDIGLDKYGRGHHKYVSWGYLPHEDRYQKPTIEGRNAALIMKSGVFDGAAGTHKLMDQAMTREDLRHAWYDEPQALHPFDRTTKPVQKNAVDFNGKYSWAAAVLHSQDGRLEAGSLARQLIAGGKHGESWQHYDPLVLDMYKNLGGASVMLRHFA…
WP_050532487.1	Proteobacteria (α)	Pseudaestuariivita	atlantica	MSEAAVQTLDISPVGRVEGDLDVRVDIENGVVTNAWTHAELFRGFEVILKDKDPQAGLVVTPRACGICGASHLTCAAWALDTAWGTTVPRNAILARNLGQIVESIQSLPRHHYGLFMIDYTNKNYAMSPFYEEAVKRYSPFTGTSYEAGVTISGRPVEIYALLGGQWPHSSYMVPGGVMCAPTLTDVTRAWSILEHFRRNWIEPLWLGCSMERYEEIQTLEQFEAWLDERPEHANSDLGMFWRMSKDIGLDKYGTGHGKFVTWGYLPHEDKYQNPTIEGRNDAVIMKSGVYDGASDTHKLMDQVHTREDLTHAWYDEQGEFHPFDRTTKPVEKNPIDPEGKYSWSTAVRHAENGRLEAGPLARRLVAGMDGGHDFQHTDGLVLDMYRKMGGPSVMLRHF…
WP_054207157.1	Proteobacteria (α)	Bosea	vaviloviae	MTALSSVETLDISPVGRVEGDLDVRVDIQDGVVTNAWTHAELFRGFEVILKDKDPQAGLVVTPRACGICGASHLTCAAWALDTAWGTTVPRNAILARNLGQIVESLQSLPRHHYGLFMIDYTNANYAASPFYEEAVKRYSPFTGTSYEAGVTISGRPVEIYALLGGQWPHSSFMVPGGVMCAPTLTDVTRAWAILEHFRQNWIEPLWLGCSMERYEQIQTLEQFEAWLDESPKHANSDLGLFWRMSKEIGLQHYGKGHGRFVTWGYLPHEDKYNKPTIDSRSGAVIMKAGTYDGATDSFGPMEHIFTREDTTHAWYDEGKSAVHPFDRTTKPIAKNTVDTNGKYSWGTAVRHAESGAMEAGPLARRLIAGNTTGQAFQHSDGLVLDMYRKMGGASIMLR…
WP_068179312.1	Proteobacteria (α)	Bosea	sp.	MSAAVQTLDISPVGRVEGDLDVRVEIQNGVVTNAWTHAELFRGFEVILKDKDPQAGLVVTPRACGICGASHLTCAAWALDTAWGTTVPRNAILARNLGQIVESLQSLPRHHYGLFMIDYTNENYAASQFYEEAVKRYSPFTGTSYEAGVTISGRPVEIYALLGGQWPHSSFMVPGGVMCAPTLTDVTRAWSILEHFRQNWIEPLWLGCSMERYEQIQTLDQFEAWIEESPKHANSDLGLFWRMSKEIGLQHYGKGHGKFVTWGYLPHEDKYQKPTIDGRSSAVIMKSGTYDGATDTFGPMEHIFTREDMSRAWYDEGKVVHPFERTTKPISKNAVDPDGKYSWATAVRHSERGALEAGPLARRLIAGNTAGQAFQHSDGLVLDMYRKMGGASIMLRHFA…
WP_069437336.1	Proteobacteria (α)	Methyloceanibacter	methanicus	MSEAAVQTLDISPVGRVEGDLDVRVDVQDGVVTNAWTQAELFRGFEVILRDKDPQAGLVVTPRACGICGASHLTCAAWALDTAWATEVPPNAILARNLGQITESIQSLPRHHYGLFMIDYTHKNYSGSPFYEEAVKRWAPFTGTNYELGVTISGRPVEIYALLGGQWPHSSYMVPGGVMCAPTLTDVTRAWSILEHFRRNWMEPMWYGCSLERYEEIKSYDDFLAWLDERPEHANSDLGLFWRMSQDIGLDKYGAGLGKYVSWGYLPSEERYNKPTIEGRNAAVIMKSGVYDGKSDTHKTMDQVFTREDVKHAWYDEPGGLHPFDRTTNPVQKNTIDPDGKYSWATAVRHAENGRLEAGPLSRQLIAGGSHGESWQHTDPLILDMYRKMGGPSVLLRHF…
WP_085123344.1	Proteobacteria (α)	Tistlia	consotensis	MSAAVQTLDISPVGRVEGDLDVRVDIENGVVTNAWTHAELFRGFELILRDKDPQAGLVVTPRACGICGASHLTCAAWALDTAWGTTVPRNAILARNLGQLVESIQSLPRHHYGLFMIDFTNKNYGHSQFFEEAARRYAPFTGSSYEAGVTISGRPVEIYALLGGQWPHSSYMVPGGVMCSPTLTDVTRAWSILEHFRRNWIEPLWLGCSMERYEEIQSYDDFMAWLDERPEHANSDLGLYWRMGSEIGLDRYGRGHGKYVSWGYLPHEDRYQKPTIEGRNAAVIMKSGVYDGASDSHKAMDQVQTREDMMHAWYDEAAEVHPFDRTTTPVGRNAVDPEGKYSWCTAVRHAENGRLEAGPLARQLIAGGSHGEAWQHSDPLVLDMYRKMGGASILLRHFA…
WP_085395749.1	Proteobacteria (α)	Bradyrhizobium	canariense	MPSAVQTLDISPVGRVEGDLDVRVNIQDGVVVDAWTQAELFRGFEVILRDKDPQAGLVVTPRACGICGASHLTCAAWALDTAWQTEVPRNAILARNLGQLVESLQSLPRHHYGLFMIDYTHKNYSKSKYYEEAVKRWAPFTGSNYEIGVTISGKPVEIYALLGGQWPHSSYMVPGGVMCAPTLTDVTRAWSILEYFRRDWMEKIWLGCSLERYEEIKSYDDFMAWLDEKPEHANSDLGMFWRMSVDCGMDKFGKGHEKFVSWGYLPHEDKYQKPTIDGRNAALIMKSGVYDGNANSFKLMDQKHTREDTMRSWYDEPGGVHPFDRKTVPTQKNTINMDGQYSWSTAVRHDESGRLEAGPLSRQLIAGGTHGEAWQHFDPLVLDMYRKLGGANVMLRHFA…
WP_092842158.1	Proteobacteria (α)	Roseovarius	lutimaris	MSATVETLDISPVGRVEGDLDVRVDIENGVVTNAWTHAEMFRGFEVILKDKDPQAGLVVTPRACGICGASHLTCAAWALDTAWGTTVPRNAILARNLGQIVESLQSLPRHHYGLWMIDYTNENYAMSPFYEEAVKRYSPFTGTSYEAGVTISGRPVEIYALLGGQWPHSSFMVPGGVMCSPTLTDITRAWSILEHFRQNWIESLWLGCSMERYEEIQTLEQFEAWLDEKPEHANSDLGLFWRMSKDIGLDKYGKGHGKFTTWGYLPHEDKYQNPTIDGRADAVIMKSGVYDGATDTFGPMNQSFVREDTQHAWYDESGAVHPFDRTTNPTAKNTVDFEGKYSWSTAVSHADEGRLEAGPLARRLIAGNDTGHDFQHKDGLVLDMYRKMGGASTMLRHFA…
WP_095090101.1	Proteobacteria (α)	Mesorhizobium	sophorae	MSAAIQTLDISPVGRVEGDLDVRVDIKDGVVVNAWTQAELFRGFEVILRDKDPQAGLVVTPRACGICGASHLTCAAWALDTAWKTEVPRNAIVARNLGQIVESLQSLPRHHYGLFMIDYTNKNYAKSKFYEEAVKRWAPFTGTNYEIGVTISGRPVEIYALLGGQWPHSSYMVPGGVVCAPTLTDVTRACGILEHFKRNWIEAVWLGCTLERYQEIKSYDDFMAWLDERPEHANSDLGMFWRMSLDIGADKYGNGVGKYVSWGYLPHEDKYQKPTIEGRNAALIMKSGVYDGHADTHKLMDQKFTREDTLRAWYDEPGGVHPFDRTTKPTRKNTVDMAGKYSWATAVRHNEDGRLEAGPLSRQLIAGGRHGESFQHYDPLVLDMYKKLGGASVMLRHFA…
WP_108179514.1	Proteobacteria (α)	Phreatobacter	oligotrophus	MSAAVQTLDISPVGRVEGDLDVRVEIQNGVVTNAWTHAELFRGFEVILKDKDPQAGLVVTPRACGICGASHLTCAAWALDTAWGTTVPRNAILARNLGQIVESLQSLPRHHYGLFMIDYTNENYKHSQFYEEAVKRYSPFTGTSYEAGVTISGRPVEIYALLGGQWPHSSFMVPGGVMCAPTLTDVTRAWSILEHFRQNWIEPLWLGCSMERYEQIQTLDQFEAWIEENPKHANSDLGLFWRMSKEIGLQHYGKGHGKFITWGYLPHEDKYQKPTIDGRSSAVIMKSGTYDGATDTFGPMEHVFTREDMSRAWYDESKVVHPFDRTTKPISKNTVDPDGKYSWATAVRHSERGSLEAGPLARRLIAGNTTGQAFQHSDGLVLDMYRKMGGASIMLRHFA…
WP_109659020.1	Proteobacteria (α)	Mesorhizobium	loti	MSAAVQTLDISPVGRVEGDLDVRVDIQNGVVVNAWTQAELFRGFEIILRDKDPQAGLVVTPRACGICGASHLTCAAWALDTAWKAEVPRNAILARNLGQIVESLQSLPRHHYGLFMIDYTHKNYSHSKYYEEAVKRWSPYTGTNYELGVTISGRPVEIYALLGGQWPHSSYMVPGGVMCAPTLTDVTRAWSILEHFRRNWMEPVWLGCSFERYEQIRSYDDFMAWLDERPEHANSDLGMFWRMSVDVGVDKYGKGHGKYVSWGYLPHEDKYNRPTIENRNASLLMKSGVYDGAADTHKLMDQVHTREDVLHAWYDEPSGKHPFDRTTKAVGKNPVEYDNQYSWSTAVRHDNNGRLEAGPLARQLIAGGSHGESWQHHDPLVLDMYKKLGGASVMLRHFA…
WP_109919146.1	Proteobacteria (α)	Zavarzinia	compransoris	MSAAVQTLDISPVGRVEGDLDVRVDIQDGVVVNAWTSAELFRGFEIILRDKDPQAGLVVTPRACGICGASHLTCAAWALDTAWRTTVPRNAILARNLGQIVESIQSLPRHHYGLFMIDYTNKNYASSPFYEEAVKRWAPFTGTNYEVGVTISGRPVEIYALLGGQWPHSSYMVPGGVMCAPTLTDITRAWSILEHFRRNWMEPMWLGCSLERYEEIRSYDDFMAWLDERPEHANSDLGLFWRMSLDIGLDKYGRGHGRYVSWGYLPHEDRYNKPTIENRNASVIMKSGVYDGAADTHKLMDQSFTREDVGHAWYDEPGHLHPFDRTTKAIAKNDVDHDARYSWSVAVTHDQDGRLEAGPLSRQLIAGGRHGESWQHYDPLVLDMYKKMGGASVMLRHFA…
WP_119279148.1	Proteobacteria (α)	Rhodospirillaceae	bacterium SYSU D60006	MASVTQTLDISPVGRVEGDLDVRVDIQDGVVVNAWTQAALFRGFEIILRDKDPQAGLIVTPRACGICGASHLTCAAWALDTAWGTEVPRNAVLARNLGQIAESLQSIARHFYALFIIDFTNKNYAASRFYQEAVRRWSPFTGKHYELGVLISGRPVEIYALFGGQWPHSSYMVPGGVMCAPTLTDVTRAWSILEQIRRSWIEPIWLGCSMERYEQVRCYDDFMNWLDERPEHANSDLGLFWRMSRDIGLDRYGRGHGRYFSYGYLPHEDKYTKPTMEGRAAALWMKGGVYDALADTHGPMDHMMIREDVAHAWYEEPDGLHPFERITTPRNGAPPDFASRYSWSTAPVHVSAGRLEAGPLARQLVLGGSHGEAWQHHDPLVLDMFRRLGGASVMLRQFA…
WP_120018404.1	Proteobacteria (α)	Mesorhizobium	waimense	MSAAIQTLDISPVGRVEGDLDVRVDIKDGVVVNAWTQAELFRGFEVILRDKDPQAGLVVTPRACGICGASHLTCAAWALDTAWKTEVPRNAILARNLGQIVESLQSLPRHHYGLFMIDYTNKNYAKSKFYEEAVKRWAPFTGTNFEIGVTISGRPVEIYALLGGQWPHSSYMVPGGVMCAPTLTDVTRAWGILEHFKRNWIEAVWLGCTLERYQEIKSYDDFMAWLDERPEHANSDLGMFWRMSLDIGADKYGNGVGKYVSWGYLPHEDKYQKPTIEGRNAALIMKSGVYDGHADTHKLMDQKFTREDTLHAWYDEPGGVHPFDRTTKPTRKNIVDMAGKYSWATAVRHNEDGRLEAGPLSRQLIAGGRHGESFQHYDPLVLDMYKKLGGASVMLRHFA…
WP_149756119.1	Proteobacteria (α)	Roseivivax	sediminis	MSAAVQTLDISPVGRVEGDLDVRVDIQNGVVVNAWTQAELFRGFEVILRDKDPQAGLVVTPRACGICGASHLTCAAWALDTAWETEVPRNAILARNLGQIAESLQSLPRHHYGLFMIDYTHKNYSHSKYYEEAVKRWSPFTGTNYELGVTISGRPVEIYALLGGQWPHSSFMVPGGVMCAPTLTDVTRAWSILEHYRRNWMEPVWLGCSLERYEEIRSYDDFMAWIDERPEHANSDLGMFWRMSQDIGVDSYGRGHGKFVSWGYLPHEDKYNKPTIDTRAASVRMKSGVYVGGTDKHEVMSENFTREDVMHAWYDEPSGKHPFDRVTKPVVKNPTDHNAKYSWSTAVRHEIDGRLEAGPLARQLIAGGYHGEGWQHTDPLVLDMYKKLGGASVALRHFA…
WP_129448697.1	Proteobacteria (β)	Methylibium	sp. Pch-M	MSSVQTLDISPVGRVEGDLDIRVEIQDGHVTNAWTQAELFRGFEVILRDKDPQAGLVVTPRACGICGASHLTCAAWALDTAWGTEVPRNAILARNLGQIVESLQSQPRYFYGLYAIDLTNKKYRGSKFYEEACRRFAPFTGSSYELGVTISGKPVEIYALLGGQWPHSSYMVPGGVMCAPTLTDVTRAWAILEYFKVNWLEPCWLGCTLERYEQIKSHEDFLTWLDESPAHANSDLGFYWRMGLDVGLHQYGGGVGKYVSWGYLPHEDKYQKPTIDSRNAALIMKSGVYDAASDTHVLMDQKFTRENLSHAWYDEGVADQHPFDRTTKPVQKNDRDFSAKYSWASAVSHADFGRLEAGPFARQLVAGGQHGERWQHHDPLILDMFKQMGGASLHLRQIA…
WP_147073389.1	Proteobacteria (β)	Sulfuriferula	plumbiphila	MSAVQTLDISPVGRVEGDLDVRVDITDGVVTNAWTSAELFRGFEIILRDKDPQAGLVVTPRACGICGASHLTCAAWALDTAWATEVPRNAILARNLGQIAESLQSQPRYFYGLYAIDMTNKKYRNSKFYEEACKRFAPFTGTSYELGVTISGKPVEIYALLGGQWPHSSYMVPGGVMCAPTLTDITRSRSILEYFKTTWLEPAWLGCSLERYEQIKTYDDFMAWLDESPAHANSDLGFYWRMGLDIGLDKYGGGVGKYISWGYLPHEDKYQKPTIDGRNAALIMKGGVYDGKTDTHVLMDQKYARENVMHAWYDEGDNDTHPFDRTTRAVSKNTPDFNGKYSWSTAVSHVDSGRLEAGPFARQMVAGGQHGEAWQHYDGLILDMYKKMGGPSLHLRQIA…
WP_147799274.1	Proteobacteria (β)	Hydrogenophilales	bacterium SM250	MAVQTLDISPVGRVEGDLDVRVDIDNGVVVNAWTQAELFRGLEIILRDKDPQAGLVVTPRACGICGASHLTCAAWALDTAWQTEVPRNAILARNLGQIVESLQSNPRYFYGLYAIDLTNKKYRNSKFYEEAVKRFAPFTGRSYEIGVTISGKPVEIYALLGGQWPHSSYMVPGGVMCAPTLADITRAWSILEYFKNNWLEPVWLGCSLERYEEIKTYEDFLAWLDESPAHANSDLGFYWRMGLDIGLDKYGGGVGKYVSWGYLPHEDKYQKPTIEGRNAAVIMKSGVYDSKTDRHVLMTQDKVRENTVHAWYEEGSTDVHPFDRVTRPIQKNNTDFSGKYTWDTAVLHSEFGRLEAGPFARQLIAGGKHGESWQHYDGLILDMFKKMGGPSLHLRQIAR…
HBO12302.1	Proteobacteria (γ)	Halieaceae	bacterium	MSAQVQTLDISPVGRVEGDLDVRVDIEDGVVTNAWTSAELFRGFEIILRDKDPQAGLVVTPRACGICGASHLTCAAWALDTAWQTEVPRNAIIARNLGQLAESLQSLPRHHYGLFQ
MAO07565.1	Proteobacteria (γ)	Alteromonas	sp.	MSVKELNISPVGRVEGDLDVKVYIDNGKVTRAHTQAAMFRGFEKIMAGKDPQSGLIVTPRICGICGGSHLYCASSALDTAWGTKLSPNALLLRAIGQATETIQSIPRWFYAIFATDMANKKFADKPLYKEVVKRWAAYVGETFQIGLTASGLPVQVYALFGGQWPHSSYMVPGGVMCAPTLKDITRAHAIMTQFKNDWLEPVWLGCTIERYLEIKSWDDMLAWMEESESHKNSDLGLLIRAGLEFGLDTFGKGVGKFLAFGTYLHKDLYNNPTIEGRNKALISSSGFFDGENWHEFDHLKVSEHVKHSWYNNQEDGLHPWDEPLPTPAKSQTLHDS
MAT51024.1	Proteobacteria (γ)	Porticoccaceae	bacterium	MSAQVQTLDISPVGRVEGDLDVRVDIENGVVTNAWTSAELFRGFEIILRDKDPQAGLVVTPRACGICGASHLTCAAWALDTAWGTEVPRNAIIARNLGQLAESLQSLPRHHYGLFMIDMVNKNYKNSQYYEEAVKRWAPFTGTNYELGVTISGRPVEIYAMLGGQWPHSSYMVPGGVMCSPTLTDVTRAWSILEHFRTNWIEPMWLGCSLERYEEIKTYDDFMAWLDEKPEHANSDLGMMWRMGCDVGLDKYGKGLDKFVSWGYLPHEDKYNKPTIEGRNGAVQMPSGVFDGASGTHKLMDQAMTREDTTHAWYDESGATHPFDRTTNPVSNNNQDFNDKYSWATAVMHAENGHLEAGPLARELIYGGDHMEDWQHRDGLVLDMYKKMGGANVLLRHFA…
ODU74709.1	Proteobacteria (γ)	Rhodanobacter	sp. SCN 69-32	MPAQIQTLDISPVGRVEGDLDVRVEVGDGVVTSAWTQAELFRGFEVILRDKDPQAGLVVTPRACGICGASHLSCAAWALDTAWGTEVPRNAILSRNLGQIAETLQSVPRYFYGLYAIDLTNKNYRKSPFYEEAVKRFAPFTGTSYERGVTISGKPVEIYALLGGQWPHSSYMVPGGVMSAPTLTDVTRAWGILEYFKTNWLEPLWLGCSLERYEQIKSYDDFLAWLDESPAHANSDLGFYWRMGVDIGLLKYGAGVGKYVTWGYLPHEDRYNKPTIEGRSDAVIMKSGLYDGKTDTHASMKQDFVRENLLHAWYDEGGADVHPFDRVTRPTTKNAIDYAGKYSWGTAVRHQDAGRLEAGPLARQLVAGGKLGESWQHSDPFILDCYRKLGGASVHVRQL…
PCI19455.1	Proteobacteria (γ)	Cycloclasticus	sp.	MSQVQTLDISPVGRVEGDLDVRVDIEDGVVVNAWTSAELFRGFEIILRDKDPQAGLVVTPRACGICGASHLTCAAWALDTAWGTEVPRNAIIARNLGQLAESLQSLPRHHYGLFMIDMCNKNYKDSPFYEEAVKRWAPFTGTNYELGVTISGRPVEIYAMLGGQWPHSSFMVPGGVMCSPTLTDVTRSWSILEHFRTNWIEPMWLGCSLERYEEIQTYEDFMVWLDEKPEHANSDLGMMWRMGCDIGLDKYGKGVDKFVSWGYLPHEEKYNKPTIESRNHSVHMPGGVFDGATGSHKLMDQAMTREDTTHAWYEEEGGPVHPFDRTTKPISNNKHDFENNYTWSTATIHEENGHLEAGPLARELIYGGEHMEDWQYKDGLILDMYKKMGGANVLLRHFA…
PCJ84701.1	Proteobacteria (γ)	Thiotrichaceae	bacterium	MSQVQTLDISPVGRVEGDLDVRVDIEDGVVTNAWTSAELFRGFEIILRDKDPQAGLVVTPRACGICGASHLTCAAWALDTAWGTEVPRNAIIARNLGQLAESLQSLPRHHYGLFMIDMCNKNYKNSPFYEEAVKRWAPFTGTNYELGVTISGRPVEIYAMLGGQWPHSSFMVPGGVMCSPTLTDVTRSWGILEHFRTNWIEPMWLGCSLERYEEIQTYDDFMAWLDEKPEHANSDLGMMWRMGCDIGLDKYGKGLDKFISWGYLPHEEKYNKPTIDSRNQSIQMPSGVFDGATGTHKHMDQAKTREDVTHAWYDEGGGAKHPFDRTTKPISNNEHDFEKNYSWSTATVHEENGHLEAGPLARELIYGGDHMEDFQYKDGLVLDMYKKMGGANVLLRHFA…
PHS18266.1	Proteobacteria (γ)	Kangiella	sp.	MSEQVQTLDISPVGRVEGDLDVRVDIQDGVVVDAWTSAELFRGFELILKDKDPQAGLVVTPRACGICGASHLTCAAWALDTAWGTEVPRNAIIARNLGQLAESLQSLPRHHYGLFMIDMVNKNYKNSPFYEEAVKRWAPFTGTNYEAGITISGRPVEIYAMLGGQWPHSSFMVPGGVMCSPTLTDITRSWSILEHFKKNWIENIWLGCTIERYEEIKTYDDFMAWLDESPKHANSDLGMMWRMGIDIGLDKYGKGLDKFVSWGYLPHEDKYNHPTIESRNSSIIMPSGVYDGATDTHKVMDQSFTREDITHAWYDEPATVHPFDRTTNPIDKNDRDFEGKYTWSTAVAHAENGHLEAGPLARELIYGGDHMEDWQHKDTLVYDMYKKMGGANVLLRHFA…
WP_049621201.1	Proteobacteria (γ)	Fulvimonas	defendens	MSSRIQTLDISPVGRVEGDLDVRVEIEDGVVTSAWTQAELFRGFEIILRDKDPQAGLIVTPRACGICGASHLTCAAWALDTAWSTEVPRNAILARNLGQIVETLQSIPRSFYGFYGVDLVNKNYRHSAYYEEALRRFAPFTGSAYERGIGVSGKPVEIYALLGGQWPHSSYMVPGGVMSAPTLTDVTRAWSILEYFRRNWLEPALLGCSLERYEEIQSYDDFQAWLDENPAHAGSDLGLYWRMGLDIGLHRYGRGHQRYVSWGYLPHEDRYQHPTIAGRAATLVARGGVYDAALDRYLPMEQDATRENLLHAWYDEGGEDVHPFERETRPTQDNAHDYAGKYTWSSAVRHAEFGRLEAGPLARQLMAAQPGAEPWQYRNGFLRDCLRRLGGASAHLRVL…
WP_093284915.1	Proteobacteria (γ)	Solimonas	aquatica	MAVQTLDISPVGRVEGDLDVRVDIENGVVTNAWTQAELFRGFEIILRDKDPQAGLVVTPRACGICGASHLTCAAWALDTAWQTEVPRNAILARNLGQLVESIQSQPRYFYGLYAIDLTNKKYRNSPFYEEAVKRFAPFTGSSYEAGVTISGKPVEIYALLGGQWPHSSYMVPGGVMCAPTLTDITRAWSLLEYFKKNWLESIWLGCSLERYEQIKTYDDFMVWLDERPEHANSDLGFYWRMGLDVGLHQYGGGVGKYVSWGYLPHEDKYQKPTIDSRNAALIMKSGVYDGATDTHVLMDQKFLRENTTHAWYDEGGADVHPFDRTTRPVQKNDIDHAGKYSWATSVRHTDVGRLEAGPFARQLIAGGRHGESWQHYDGLVLDMYKKMGGPNLHLRQIAR…
WP_110266067.1	Proteobacteria (γ)	Sinimarinibacterium	flocculans	MAVQTLDISPVGRVEGDLDVRVDIDNGVVTNAWTQAELFRGFEIILRDKDPQAGLVVTPRACGICGASHLTCAAWALDTAWGTEVPRNAILARNLGQLTESIQSQPRYFYGLYAIDMTNKKYRNSPFYEEAVKRFAPFTGTSYEQGVTISGKPVEIYALLGGQWPHSSYMVPGGVMCAPTLTDITRAWSILEYYKKNWLESLWLGCTLERYEQIKTHDDFLAWLDERPEHANSDLGFYWRMGLDIGLDKYGGGIGKYVSWGYLPHEDRYQKPTIDGRNAAVIMKSGVYDGESDTHMLMDQKFLRENTTHAWYDEGGQDIHPFDRTTKPIQKNDLDHAGKYSWATSVRHIESGRLEAGPFARQLIAGGRHGESWQHYDGLILDMYKKMGGPSLHLRQIAR…
WP_129835788.1	Proteobacteria (γ)	Pseudolysobacter	antarcticus	MSAQIQTLDISPVGRVEGDLDVRVEITNGIVTNAWTQAELFRGFEIILRDKDPQAGLVVTPRACGICGASHLTCAAWALDTAWQTEVPRNAILARNLGQIVESLQSQPRYFYGLYAIDLTNKNYRKSKYYEEAVKRFAPFTGTSYELGVTISGKPVEIYALLGGQWPHSSYMVPGGVMCAPTLTDVTRAWSILEYFKKNWLESCWLGCTLERYEQIKSYEDFMAWLDESPAHANSDLGFYWRMGLDIGLHKFGGGVGRYISWGYLPHEDKYQKPTIEGRNAALIMKSGVYDGKIDTHTLMSQEHALENTTHAWYDEGGADVHPFDRTTRATQKNTTDFAGAYSWATAVNHDQYGRLEAGPFARQLVAGGKHGEAWQHYDPFVLDMYKKMGGPSLHLRQI…

## Sheet: Reference sequences
Hydrogenase reference sequences
Accession No.	Phylum	Genus	Species	Sequence	Hydrogenase type
WP_015407385.1	Chloroflexota	Dehalococcoides	mccartyi	MQKIVIDPITRIEGHLKIEATVDGGEVKDAKCVGTLFRGFEIFMKDRDPRDAVHITQRICGVCPTSHGTTAALNLDAAFGVADKIPNNGRILRNLIQGANYIASHIVHFYHLAALDYVDVTEVADYDGTDPELLKVKDFISRALAAGDMSMLAPFYPRYEGDYRLPKKVAQAAVAHYVEALNMRRLAHELSAIYSGRMPHSVAVVAGGVTSHPSIDSISSFMSKLNTLRHFIDNVYLPDVIAVAETYPDYFGIGVGCGNLLSYGVFDLEANGTNLATRQRLFTQGTVSASDLTLHTFDPNKITEDIKYGWFKGETNEYPLNEVTEPDHTKAEGYSWLKAPRYENTPYEVGPLARMVVNYVAGDPVVQKMVNDTLAHFGAGPAALFSTLGRHAARALECK…	1a
WP_013755712.1	Thermodesulfobiota	Thermodesulfobium	narugense	MANKIVIDPVTRIEGHLRIEVEVENGVVKDAWSSGTMARGFEAMLVGRQPMDAIYVTERSCGVCTMVHGLCSSRALDMAYGCKVPEAGILLRNLMLAALYMGDHIQIFYNLNAPDYIDITAVAGYKGNDPKLLAIKDKIVALVKANDTAPFTPAYKGDQYTLTDPEIVTTLVSHYIQAIEARAIAQKCIAIFGGKSPHQAGVIQGGVTYHPNLEDLVKYKEYIAKVIDFVQNVYWKDILFLGSGPLLPVGQAGLGGGYNNYLSGPEFPLDNSGKNFLWKGGVVTDGNLGAVQPLDGQKIAESVAHSWYDYSNNQPLLQPFEGETKFNLKKEGAYSFLKAPRYDGKPYEVGPLAWAMTVQPKEFMDIVTKLNIKPGFLARHAARAYQAVDVSKNVMKWVD…	1a
WP_012675774.1	Aquificota	Persephonella	marina	MGKHLVIDPITRIEGHLRIEAILDENNTVIDAYSSSTMWRGIEIIMKGRDPRDVPLLAMRICGVCTGTHYYTSTQTVEHALGIVPPKNARLVRNLIQGSLYIHDHVVHFYHLHALDWVDIVSALKADPAKAAAEAKKWANMLTDPVTGATIQPWNAGEGQFRTVQERLKKFVKAGRLGPFANAYWGNKSYKLTPEQNLVAVSHYLDALEMQREMAKLMAIFGGKNPHPQSLVVGGVTCVLDIQNPARIGQFKDILMKSREFIYRAYLPDLLMAGAVYADEALKGIGKGLGNYMAYGDFRMDDNDWYKGELLFPPGVVLNMDLSTVYDLDQSKITEDVTHSWYEYSVNQPLHPYEGQTNPKYTGFRKDGTVDPKGKYSWIKSPIYDDKRVEVGPLARMIV…	1b
WP_011139497.1	Campylobacterota	Wolinella	succinogenes	MTKRIVVDPITRIEGHLRIEVVVDENNVIQDAFSTATLWRGLETILKGRDPRDAGFFTQRICGVCTYSHYKAGISAVENALGIKPPLNAELIRSLMSISLILHDHTVHFYHLHGLDWCDITSALKADPVAASKLAFKYSPNPIATGADELTAVQKRVAEFAAKGNLGPFANAYWGHKTYRFSPEQNLIVLSHYLKALEVQRVAAQMMAIWGAKQPHPQSLTVGGVTSVMDALDPSRLGDWLTKYKYVADFVNRAYYADVVMAAEVFKSEPSVLGGCNVKNFYSYQEIPLNKTEWMYSTGIVMDGDITKVHEINEDLITEEATHAWYKENKALHPYDGQQDPNYTGFKDMETVGPDGTMVKTKVIDEKGKYTWIKAPRYGGKPLEVGPLATIVVGLAAKN…	1b
WP_011688559.1	Acidobacteriota	Solibacter	usitatus	MSKRIVIDPVTRIEGHLRIDVEVDAGRVSGAWASGTMWRGIEQILLGRDPREAWVFAQRFCGVCTTVHAISSVRAVEDALGLVIPANAQYIRNLILIAHALHDHIVHFYHLCALDWVDVVSALKADPAKSSSLAESLSPWMHNSKNELKGVQDKLKGFVEARQLGMFSNGYWGHPAMHLAPEINLVAVSHYLQALEYQRKANQIVAILGSKTPNIQNLAVGGVANAINLDNQATLNMEKLLMIRGLFAEVNAFVQQVYLPDVCAIGAMYPEWLKFGAGVMNYLAIPDLPLDAEATRFDLPGGIIMDGALAGVTPIASHHDERLRKGVTENVARAFYKGKETHHPWEGETIPDYTEYSAEGKYSWVKAPRFEGKPMQVGPLAQVLVGYASGHALTRKWAD…	1c
WP_011525039.1	Acidobacteriota	Koribacter	versatilis	MAKRITIDPITRIEGHLRVDVQVDNNSVTNAWASCTMWRGIENILKGRDPRDAWLFTQRFCGVCTTVHAMASVRAVEDALKLEIPLNAQYIRNLILIAHALHDHIVHFYQLSALDWVDVMQIPKADPAATSKLAESLSPWFRNSRNELKQAQDRVNAVAASGQLGIFANGYWGHPAMRLSPEVNLLAFSHYMQALEYQRKALQIVGILGSKTPHIQNLTPGGVSNAIDLDSQSALNMERLEMIRGLFAEVSRFINEVYLVDVCAVASMYPEWFNIGSGVTNYLAVPDLPLDSRGSSYDLPGGYIGAGGLKSFQTASDDAFRKGVTEDVTHAYYSGDKPLHPWEGETNPQFTGWNGDEKYSWVKAPRFNGDPAQVGPLAQVLIGYTQGHALTKKYVGLAA…	1c
WP_028135606.1	Proteobacteria (α)	Bradyrhizobium	japonicum	MGIQTPNGFNLDNSGKRIVVDPVTRIEGHMRVEVNVDADNVIRNAVSTGTMWRGIEVILRNRDPRDAWAFTERICGVCTGTHALTSVRAVENALGITIPENANSIRNLMQLALQVHDHIVHFYHLHALDWVDVVSALSADPRATSTLAQSISNWPLSSPGYFKDLQTRLKKFVDSGQLGPFKNGYWGSKAYRLPPEANLMAVAHYLEALDFQKEIVKIHTVFGGKNPHPNWLVGGVPCPINVDGTGAVGAINMERLNLISSIIDQLIQFNEQVYLPDVAAIGSFYKDWLYGGGLSGKSVLSYGDVPEHANDYSDKSLKLPRGAIINGNLSEVFPVDLANPDEIQEFVVHSWYKYPDETKGLHPWDGVTEPNYVLGPKAKGTKTAIEELDEGGKYSWIKA…	1d
WP_003612200.1	Proteobacteria (α)	Methylosinus	trichosporium	MGILTPNGFNLDNSGKRIVVDPVTRIEGHLRVEVNVDKDNVIRNAVSTGTMWRGIEVILKGRDPRDAWAFTQRICGVCTGTHALTSVRAVENALGITIPENANSIRNMMQLALQIHDHLVHFYHLHALDWVDVVSALSADPKATSALAQSISDWPLSSPGYFKDLQIRLKKFVESGQLGPFKNGYWGHAAYKLPPEANLMAVAHYLEALDFQKEIVKVQTIFGGKNPHPNWLVGGVPCAINVDGTGAVGAINMERLNEVSTIIQQSIEFVEKVYVPDILAIGSFYKDWLYGGGLSGKNVMGYGDIPEHANDFSPANLGLPRGVILNGNLNEVFPVDHTDPEQIQEFVTHSWYKYPDETKGLHPWDGVTEPNYKLGPAAKGTPTNIVELDEAGKYSWIKS…	1d
WP_010880593.1	Aquificota	Aquifex	aeolicus	MKRVVVDPVTRIEGHLRIEAEVKDGKITKAYSSGTMVRGIEIILKGRDPREAWAFAQRICGVCTTVHAIASVRAVEDALSINVPVNASLLRKLIIGTIFVHDHVVHFYHLHLLDWVNPVQALKADPYETSRLAQSLSNYEKSTPGYFREVQKKIKQQVERGQLGIFNKGYWNHPEYKLPPELNLMLIAHYLDALDWQTRIVQVHTIIGGKNPHPNFAVGGMAAPINPESDTAINMEKLGRIKTLIDEMYDFTVKVYLPDIKVLGKYYKDWFFKGEGLGNFLVLGEPEKDSWREGKWFIPPTFIKGRNLKDFEEVNINEVKEYVTHSWYKYSVGDDKPLHPWEGETNLNYTGPKPPYEYLNVEGKYSWLKAPRYKDYSVEVGPLSRILALYARDMYGIRE…	1e
WP_018077111.1	Proteobacteria (γ)	Thiobacillus	denitrificans	MSTAQRVVVDPITRIEGHLRIEAETDAGGRITHAYSAGTMVRGIEIILRGRDPRDAWAFAQRICGVCTLVHGIASVRSVEDALHRAIPGYSIPQNAELIRNLMIAAQHVHDHVMHFYHLHALDWVDVVSALKADPKATSALAQSLSSYPRSSPGYFADVQKKVKTFVEQGQLGIFANAYWGHPAYKLPPEANLMAVAHYLDALAWQRDAVKLHAIFGGKNPHPNLVVGGVPSAISVHTGNGGGQGATALNMVGLQTVQNVIRQMRDFVDQVYLPDTLAIAGFYKDWAGRGEGLGNFLSFGDLPSENFWNPDSYLIPRGVILNRDLSKIHPIDLDADNEIQEFVSHSWYKYSQGDKQGLHPFKGETELSYTGPKPPYAHLDVEQKYSWMKSPRWQGKSME…	1e
WP_015898101.1	Acidobacteriota	Acidobacterium	capsulatum	MARIVVDPVTRIEGHLRIEAEMKGNAVGDAWSSGTMFRGIELILRGRDPREAWIWAQRICGVCTTVHALASVRAVEDALGVEIPDNARLVRNIIAGAQNVQDHIIHFYHLHALDWVDVTLALKADPAKTSQIAQSISEWPKSSTTYFKAVQDRVKTLVGSGQLSLFASGYWGHPAYRLPPEVNLLAVAHYIEALDLQREFIRIHAVLGGKNPHPQTFLVGGMATAMDGNEPDAVINPERITLLNQLVAQGKTFVDQVYLPDVMAIAGYYKDWFGYGEGLGNFMSYGDFTSRYQNDPAQFLVPRGIVLGRDLSTVHKVEPEKITESVAHSWYHYSGGDETVRNPYEGETNPAYTGPKPPYEYLNVDEKYSWLKAPRYDGKAVEVGPLARVLVAYAAGHQG…	1f
WP_005509950.1	Actinobacteriota	Corynebacterium	amycolatum	MATEKVVIDPITRIEGHLRIELEREGNQIKTAWSETTQFRGIETIVKNRDPRDVWAFVGRICGVCTGTHSVASIAAVEDAIGSTPPPQARRIRDLVIGSQEIHDHVVHFYHLHGLDWIDVTKALEADPKKTVEFAQSIGSTWKGNNEETFARVKETVKGIVDSGQLSIFTGGYWGHEDYRLPPEANLMAVSHYLDALAFQRSIIRINTVFGGKNPHPNFLVGGMACSIDPERSETVNQVGIDQIKSWIDEIVEFVNDCFYPDAVAIMSVYKDYFDIGRSSDSFLAVGMAGATYSGDPAKSRVQTVHPNIKPGVILDGDYTKLHPFQPEKIEEFINSAWYTQEAGDDVGLKPYDGETTVNYTGPKPPYEWLSDNEKYTWSKAPRYDGRAVQVGPVARVLL…	1f
WP_013337401.1	Crenarchaeota	Vulcanisaeta	distributa	MSTIKIWLDPITRIEGHLAAYIEIDSSTKHVTSAYTSAMMFRGFEVFLRGRPPEDAIAITSRSCGVCGAAHANASVVANDVASGYTPTPLGVALRNMAYAMTDYIYDHSIILNMLGGPDYSELIVSKLTPSVWQEAQSTPTQYSNIHGYKTIADIMTDLNPVTGRIWRLTVEYQRIAREAGVLLYGRHSHPSTLVPGGISTDLSLAGSIFEQYYTRLTALTAWVKFVWAIWQDLHDFYVSIGYELNGKTHDPPSMFAAGWADDPEVYGSFAPTSSPAQWKTLWEHLDEIYQARLEKPGYAMGTNLVTKSVVEMNQGWLEFVDTSFYYDWYKHNVLPPWGYWIKEDPLGNPIAFGNDELMPYHPWNKTTMPKPQAINFTEKYSWDAEPRLMLKDGTIAPI…	1g
WP_011761956.1	Crenarchaeota	Pyrobaculum	islandicum	MSTVKIWIDPITRIEGHLALYAEIDTGTRAVKTARTTVMAFRGFEVFLRGRPPEDAPHIVSRTCGVCGAAHANASVIACDIAAGMTPYPMGSVLRTLAYSMTDYIYDHPLILNMLEGPDYSEVIISKLTPSVWKVAQETPANYTAIHGYRTIADIMKDLNPITGKIWQLTVKYQRIAREAGALIYGRHAHPSTLIPGGISTDITNLPSLLQEYYARLSQLTAWVKFVWAVWQDLYEFYRDHVTTPDGKPYATTQGKTHDPPVMLAGGFADDPEVYSNITDEARGNWRELYARLDQAYNARGEKPGFAIGHDIYSKNPTEIQLGYVEFADSSFYEDWVKSNVAPPTGWIKEDPIGRPLVNGTELFKYHMWNRTTIPKPGAINFAEKYSWAAEPRLVLKDG…	1g
WP_003894103.1	Actinobacteriota	Mycobacterium	smegmatis	MTTTAPKPSDTEREPGQLVEMSWDPITRIVGSLGIYTKIDFENREVVECHSTSSIFRGYSLFMKGKDPRDAHFITSRICGICGDNHATCSCYAQNMAYGVQPPHVAEWIVNLGEAAEYMFDHNIFQENLVGVDFCEKMVSETNPSVLAKAENTEAPHAGMHGYRTIADIMRALNPFTGEFYREALQVSRWTREMFCLMEGRHVHPSTLYPGGVGTVATIQLMTDYMTRLMRYVEFMKKVVPMHDDLFDFFYEALPGYEQVGLRRTLLGCWGSFQDPEHCNFSYRDMEAWGRKMFVTPGVVVDGKLVTTSLVDINLGIRILLGHSYYDDWEDQEMFVKTDPLGNPVDRRHPWNQHTNPKPQKRDFDENYSWVMSPRWFDGKDHLALDTGGGPLARLWATA…	1h
WP_014267363.1	Acidobacteriota	Granulicella	mallensis	MATIPETLAHEAQKKRTLVEMNWDPITRIVGSLGIFTKIDFQNREVAECYSTSSIFRGYSVFMKGKDPRDAHFITSRICGICGDNHATCAVYAQNMAFGVRPPALAEWIINLGEAAEYMFDHNIFQDNLVGVDFCEQMVKETNPGVWDKAQSTPSPNADKHGYKTIADIMTALNPFTGTFYRETLAMSRLTREMFCLMEGRHVHPSTLYPGGVGTVATIQLFTDYLVRLMKYVEFMKKVVPLHDDLFDFFYEALPGYEKVGLRRTLLACWGSYNDPDYCDYQYKNMDAWGKKMFVTPGVVVDGKLVTNNLVDINRNIRILLGSSYYEDWQGKETFVKKDPLGNPIDQNHPWNQTTTPRPQKRDFNGNYTWVMSPRWYDERTGDHLALDTGGGPIARLWS…	1h
WP_012036281.1	Halobacterota	Methanocella	arvoryzae	MEMKDGSVVDARCSGTTYRGFEQMMIGRDPMDAVYFTQRVCGMCSTPHATAAAGAVESLAGATGQIPKDALLVRNILNGLAWLRSHVENLYLSFLPDLADPIYGDLLRYSDVGTALTGELAGRFNVPGYASTGHTAPGSAYTDAIRFVKLTGEAEAILGGRSPHSPVIVPGGVTVRPSASDLMKLKGCYASIVDFLERRLTYPLSLDEWLENTHSTQANPDFILNRIKSLPTGDLSMEKGWNDMQLFSVFCSRMMSYDFLSMPIYVELDTLGGYPLYDQLIGFLNYGGFYRVRDRAGNFTDGYSPVDGEEGTFEIPSGFTPGSMPNLFDSPGKADPAMVAEQVSGSFFSYSGGETALKPEAGETSPSPRAADIDYSGHKYSFVKAPRYGNVPCETGPLA…	1k
WP_011153946.1	Proteobacteria (β)	Ralstonia	eutropha	MERLVVGPFNRVEGDLEVNLEVASGRVCSARVNATMYRGLEQILLHRHPLDALVYAPRVCGICSVSQSVAASRALADLAGVTVPANGMLAMNLMLATENLADHLTHFYLFFMPDFTREIYAGRPWHTDATARFSPTHGKHHRLAIAARQRWFTLMGTLGGKWPHTESVQPGGSSRAIDAAERVRLLGRVREFRCFLEQTLYAAPLEDVVALDSEVALWRWHAQAPQAGDLRCFLTIAQDAALDQMGPGPGTYLSYGAYPQPEGGFCFAQGVWRSAQGRLDALDLAAISEDATSAWLVDQGGARHPANGLTAPAPDKVGAYTWNKAPRLAGAVLETGAIARQLAGAQPLVRDAVARCGATVYTRVLARLVELARVVPLMEDWLQSLEIGAPYWASAHLPD…	2b
WP_003612204.1	Proteobacteria (α)	Methylosinus	trichosporium	MTRIVVGPFNRVEGDLELTLDIDDGVVREARVAASLYRGFEQLLLGRPAEDALVIAPRVCGICSVSQSLAAAAVLRGAQNAAPARNGLIATNLAHAAENIADHLTHFYVFFMPDFARAAYAARSWHETAQTRFRAVSGAALREALPARARLLETMGLIAGKWPHSLAFRPGGVTRALALGDEMRLVALLADFRGFIERTLFAAPIEAVIELASGDALDRFAHGAGAAGDFAAFVRIARDLRLEQIGRGPGLLMSAGAYLGSDGHHFPAGLLDAATGALRAPPLHAIEEDVSHSFMRDTAGDPARAETVPDIHRPGAYSFAKAPRLEGRAVEVGALARQAVAGHPLIRDLLAPQGASNVFARIVARLLEIALLTQAMDGWTRDLRRSEPFCTPDTPLRDG…	2b
WP_015724478.1	Desulfobacterota	Desulfobulbus	propionicus	MAETVCMPMNRVEGDLEVKVAIEDGMVTDAWMIGTMYRGIETMLIGRSSLDGLVITPRICGICSTSHLLAAAMALEDITRTAVSRNGLLVRRIALGAETLQNDFRHLFLMFAADFTATGYGRHPLYQEMIQRYRPYQGSTVVATILATKKLPEIIAILGGQWPHSSFIVPGGVTSQPSAADLRQCRLLLAEFRRWYEQEVLGCSLERFAAVHNRVQLEDWLEERPEHRASELGFFLRSAFPLALEHLGGWHGSFITGPPLPVDNPPSESMAGHVLHGDALNVLDQRHIAEEVRYAHYQDSDSGGHPSESETHPKESAASGTYSWCKAPRYNGSPAETGALAEALTRRDPLLTDLVAGHGTSALARELARIVRAGRLLMTMERDLRAIDPAEPFYQPTGV…	2c
WP_005373434.1	Proteobacteria (γ)	Methylomicrobium	album	MSRKIIQIDMNRVEGDVDFQLELEGSRIVDARCVGSLYRGFEQILLGRKPMDALVMTPRICGICGTAQLNAAVLALEHLARLPVPPAAMRIRNLCLMAETVQSDLRQSFLFFTADFCHPKYRSLPLYDKARAAFLPFQGEIYRGALEHSRHIVEIIALFGGQWPHSSYMVPGGVTTPASSRHLIDGLSLLNKLTRWFEKSVIGTPLDDWLALQSADEFFDWLEAGEAHADSAIGLLTRMSREIGLHRLGCGTPHMISYGAYDDPEDVENFSPYRKRLFKAGFLNGDAGSIEPFDQNEITEHVRYSWFLPYPGGRHPFQGQTVPDYQPHSDRYTWCKAPRYRDKVVQTGPLADALIDGEPLIHALYRAEGGNAWLRQFARLHRTARLLKAMSQLLHELAA…	2c
WP_010880487.1	Aquificota	Aquifex	aeolicus	MKIEKLVLTRVEGEASLNLVWERGVIKDAKISFYSTRGIEKVLRERPFMDALVINPRICGICGHAHLIATVRAIENAIGIKEIPEKAKITRLVTQITEMVQNHVKWFYLFVMPDFLKFKESLSQFEPFKGERWKRAVQFSSQIVKIIALFGGQWPHSSYAVPGGITSNFSEREVLKALNLVKEGKTFFEKNVSEDLELFLNLCEEFNLLSIGKAYNRFLSGGGLAYCFNPSYKKGKGKVCKFNVRYVQELEAADYSKANPVRYKGLPYETGPLARELISKNPLVLKLYKNYGDSYAVRVAARLAEIKDLLEILEKLLKELMNHLEEPSCLWEDRSDESGEGFGVVEAARGTLIHRVVIEKGKIKDYKVITPSQWNLGPRCKKYLGVAEKAIVGLDSELK…	2d
WP_012020882.1	Crenarchaeota	Metallosphaera	sedula	MNEKVISPLNRVEGDLDLKVVFEGKKVVKAFPMSRLFRGIEIILKGKFPMDSLVITPRICGICGGSHLLSAAKALEMAYGASVPPNAVRLRNVMTLAEMGQNDVRHTYLMFLIDTVNLKYEKMGFYRDIVLRWAPYLGQSYKQAVAWSKRYTEIYAIFGGQWPHGSAMVPGGVTTDPLSNDIIKAKSILASITAEFLEKVILGGPLDQFLQVKSKRDLDQWAKDYPNGDISKIWNYGLEMKWDKIGSGSQYLMSYGHVTLPEHYDPASHVEKKRFREGLLDLRTREIHQIKEENIVEFVSHSFYSYEQGDKVGLHPYNGETTPLPPESKGKYTFTKAFRYKLGGKYVAPEVGALAMMVVAGDPLMTDLVYRIGTSVLAREIARIVRLARIHEIMREELE…	2e
WP_048100359.1	Crenarchaeota	Candidatus Acidianus	copahuensis	MSSKIISPFNRVEGDLDLKIEFSGNTVVKAYAISRLFRGIEIILKEKYPMDALVITPRVCGICGGSHLLASAQALDMAYKAEVPENGVRLRNVMSMAEMGQNDARHIYLMFLIDTVNRKYEKFPFYKDMVMRWAPFYGSSYKAAVVWSKRYTEIYAIFGGQWPHGSSIVPGGITCEPTPEDIIKAKAILKTIKENFIEKVLLGGPLTQFLELKSQSDLDQWSEDYPQGDISKIWIYGKEMEWDKLGSGSQYLMSFGHLPLAENYSQGKGELRFRSGILNLKTWEIFPLEQGNIAEFVTHSFYTYTKGNVGLHPFKGETIPIMPKENGKYTFTKAFRYSLNGEYIAPEVGSLAMLSVSLNPLIVDILRRRGKSVLVREISRILRLVLIHKFVEEELGNYE…	2e
WP_131012715.1	Firmicutes	Paenibacillus	sp. N2SHLJ1	MANELTTVKLNVSPLNRVEGDLEIKAHLEQNKVVQAEAMATMFRGIEVILRGKSPLDPLVITPRICGICGQAHLRAAVNALENAYRVAPTPNATLIRNICQATENVQSHATWFYALFAVDFVNEKYAKSPFYEEVKKRFAPFTGTSYTQAVKIRKRLLNVNAIFSGQWPHSSYMVPGGVTCSPYLTDITKTFAILKEFQQYVETVILGCSLERWLKIRGKHELELWLKESEAHRNSDLGLFIQFGLDVGLDRLGVGPGKFLSSGVYEDFDNPRNYNVEERSCWLPAGYYDGGKTHAFDHLKVEEFIAHSFYKGYEGGRHPWEGVTDPNYTENDKEKYSFAKSPRYDGQVVEVGPLARMVVDHDPLILDLLETFGPGVFIRAIARFQETARTIPKMFEWL…	2f
HBI04091.1	Firmicutes	Paenibacillaceae	bacterium	MSKELTKVEVKVAPFNRVEGDLEIQVFLDENKVVSASASATMFRGIEMILKGKSPMDPLVITPRICGICGQAHLRAAVNALENAYKAEVPKNANLIRNICQAAENVQSHFVWFYALFAIDLVNEKFAPSPFYEEVVKRFSLISGTSYQQVLKFRKRMLEINAIFAGQWPHSSFMVPGGITGSPFLTDLTKTIGIIKEFQDFLERVVYGCSMERWLQINSVRDLNKWLSESESHRNSDFGLFYQFALDMELDRMGKGPGKFMSSGLYEDADNPYNYDVDQRETWLPAGFYDGKHVQTFDHMKIQEHIAHSFYKGYEDGRHPWEGVTDPDYRETKDEKYSFAKSPRYDNQVVEVGPLARMVVDQDPLIMEMLANFGPSVFMRAVARFQESVRTLVKMYEWL…	2f
KPJ68675.1	Proteobacteria (δ)	Syntrophobacter	sp. DG60	MPKIINISPFNRVEGNLEIRVELGQEKVRNAWASGVMFRGFERILIGRDPMDAIVFTSRICGICGAAHGAASALALRNAYKSKIPKNAYLVQNIAQALENLMSHLLHFYVEFAPDLTNKRYISHPGYQELVNRFLPFKGTSYLKAIRARRSMLELMGVFAGKWPNTLVFQPGGVTNSISISRQTKALGLLRELLDFIEQDLLGCKIENWLENRSLEDLETWLTQARHQDSDLGTYVRYGRELELNKIGQGPNRFLSYGVYELPEGKTWFSSGYYDGKFHPLEQKKIAEYIKYSFFKGYKGGLHPSEGLTEPDVDKVGAYSWAKSPRYDGKVVQVGPLARMILDRDPLIFDMFSKLGPSVFLRVLARIHEALRLVRQIGIWIREIDSGKSFYKKPRVPIK…	2f
OFV67551.1	Euryarchaeota	Candidatus Syntrophoarchaeum	caldarius	MVEVTIDPLTRIEGHLKIRANVDGGKVTDAWSSGMMYRGLENILIGRDPRDASIITQRACGVCPVAHATASIRCLDDAFDASVPENAKLIRNIILGSNNIMSHATHFYALWAPDLANPVYKDILEAAGAGSVYNELSRRFAAFTGSSWIRAVMVRKKLHEIIAIFGGKMPHHMTYIPGGVTVRPDVGDIVKAYSLWLESKSFVEEQVLGCSVDRWLENRSLDDVVAWLDESESHANSDIGLLIRYGGPIEDINLGLHAYGGYGAGECGFLSYGAFYEGDGRWLKPGFYDGDFNAFDPEKVTEYIAYSWYSGYTGGKHPNEGFTEPIEDPDFTSKDKYTWMKAPRYNDMPTEVGPLARMINDRDPLVLDLATKLGANVYTRTLARLHEAVRVLAKLKEWL…	2f
OHE56495.1	Nitrospirota	Thermodesulfovibrio	sp. RBG19FT COMBO4212	MSKKINISPFNRVEGDLEITIEVKDGKVQNARSKGVMFRGFEILLKGRYPMDAIVFTPRICGICGASHGVASSTAIRNAWKSQMPDNAYRVNNIVLAIEILMSHITHFYILFAPDLTNKKYSPHPDYPEIVKRFFPLKGISYLKAIKARPSMLELMGVFAGKWPNTLIFQPGGVTCSISISRQTKALGLLRELQDYMEESLLGCEIDRWLENKSLADLEKWLTESNHQDSDIGTYVRFSREIGLDKIGKGPGKFLSYGAYELPEGKNWLHSGYYDDNFLQLKEDKITEYIKYSFLKGYKGGLHPSEGITEPDPDKEGAYSWCKSPRYDDNTVEVGPLARMILDKDPMIYDIFSKKGSSVFLRALARLHEAVRLAKQVGIWIREIDARTLFYKKPIVITE…	2f
TET44921.1	Candidatus Aerophobetes	Candidatus Aerophobetes	bacterium	MKKTLKISPFNRAEGDLEIKVELEDSKVTEAYASGVMFRGFERLLKGRDPMDALVFTPRICGICSASHSTACSNALRVAFKAKMPPNAYLARNIILATEVLLNHLTHFYLFFAVDLVNKKYLPSRAHRELAQRFAPFEGSSYSKFIRARTNLLGVLGLFAGKWPNTLALQPGGTTRPVNLSEIIRAKGILVEFQNFLEQDFLGSEIEGWLENKNLPDIDFWMGEDSHANSDLGLFIRSARRFGLDKIGKGPGKFLSSGGYELADGRTWLKSGYFDGEFKSFNEGKITEDIKHSWLKGYEKGRHPFEGVTEPDVDKPGAYSWAKSPRYSGNVVEVGPLARMINDRDPLVLNLVSDLGPSVYTRVLARLHEGVRLLKQLKIWLEEIDPSQPFYIKPEKPKQ…	2f
OIP61113.1	Nitrospirota	Nitrospirae	bacterium CG2_30_41_42	MSKTINISPFNRVEGDLEITIEIKDGKVQNARSKGVMFRGFEILLKGRDPMDAIVFTPRICGICGASHGVASSTAIKNAWNSAMPDNAYRVKNIVMAIEILMSHITHFYILFAPDLTNKKYSPHPDYPEIVKRFLPFKGASYLKALKARSSMLELMGVFAGKWPNTLIFQPGGVTCSISISRQIKALGLLRELQDYIEKSLLGCEIDRWLENKSLADLEKWLTESNHQDSDIGTYVRYSREIGLDKIGKGPGKFLSYGAYKLPEGKNWLSSGYYDRDFYPFNQEKITEYIKYSFLKGYKGGLHPSEGITEPDPDKGGAYSWSKSPRYDDNTVEVGPLARMILDKDLLIYDIFSKRGSSVFLRALARLHEAVRLARQVGIWIREIDAYKPFHKKPLVHTE…	2f

## Sheet: Statistics
Group 2a [NiFe]-hydrogenase sequences
Phylum	Number of Gene Sequences
Acidobacteriota	1
Actinobacteriota	27
Aquificota	4
Bacteroidota	34
Chloroflexota	5
Cyanobacteria	61
Deinococcota	2
Firmicutes	19
Gemmatimonadota	1
Myxococcota	1
Nitrospirota	2
Planctomycetota	1
Proteobacteria	49
Total:	207
